# Supplementary material for: Comparison of motif-based and whole-unique-sequence-based analyses of phage display library datasets generated by biopanning of anti-Borrelia burgdorferi immune sera
Source: PLoS One. 2020 Jan 15;15(1):e0226378. doi: 10.1371/journal.pone.0226378 (PMC6961823; doi:10.1371/journal.pone.0226378)
Supplement: S1 Table — Sheet 1. Frequency distribution for the discriminating 4-mer motifs with p-values calculated by the t-test to distinguish between the non-protective (P14, Y14, and Z14) and protective (P28, Y28, and Z28) rabbit serum samples. Sheet 2. Frequency distribution for the discriminating 4-mer motifs that were ranked by the difference between the minimum values of the protective serum samples (P28, Y28, and Z28) and the maximum values of the non-protective serum samples (P14, Y14, and Z14). Highlighted in yellow are statistically significant motifs. (XLSX) [file pone.0226378.s001.xlsx]

## Sheet: Sheet1
Motif	PI	P14	Y14	Z14	P28a	P28b	Y28	Z28	t-test p-value
QKPL	1	1	1	1	11	6	10	11	0.0345784
GLLQ	1	2	1	1	10	9	8	13	0.0350495
LLQK	1	3	2	3	21	12	15	21	0.0360746
GLLE	0	0	0	0	2	1	2	2	0.0377496
WLEK	0	0	0	0	3	1	2	1	0.057191
RKFW	0	0	1	0	0	1	3	1	0.057191
KELG	0	0	0	0	2	1	2	3	0.0741799
KPLY	5	4	3	2	16	8	14	17	0.0896543
RLDV	1	2	6	6	3	0	3	0	0.0927353
KPAD	3	3	4	7	3	3	3	6	0.183503
WFWQ	1	0	0	2	0	1	0	3	0.183503
KLPG	2	2	2	2	1	1	1	2	0.183503
FVHV	0	1	1	1	0	0	0	1	0.183503
FPWW	1	1	1	1	3	3	3	1	0.183503
IGKF	3	1	2	2	0	1	1	1	0.183503
QEKV	2	2	1	2	4	3	2	2	0.183503
EPGR	1	1	1	0	1	3	1	2	0.183503
FVNE	0	2	2	3	1	1	2	2	0.183503
WLTE	3	2	3	2	1	1	2	2	0.183503
NACV	2	1	2	2	3	2	3	2	0.183503
GLHY	2	2	2	1	1	1	1	1	0.183503
TDFS	3	1	2	2	1	1	1	1	0.183503
GQSV	3	1	0	0	1	1	1	1	0.183503
WDPR	1	2	1	0	1	2	3	2	0.183503
WQKN	1	2	2	1	2	3	2	2	0.183503
WMHE	1	1	3	3	2	1	1	1	0.183503
HWPK	0	0	3	2	0	0	1	0	0.183503
FHYS	1	1	2	3	1	1	1	2	0.183503
AWPV	3	2	1	1	1	2	2	2	0.183503
DIWN	1	1	2	2	1	2	3	2	0.183503
ACCI	1	2	2	1	3	1	1	1	0.183503
SWAI	1	2	2	1	3	1	1	1	0.183503
HKVP	1	1	1	0	3	1	2	1	0.183503
NMDG	1	1	2	1	0	0	1	1	0.183503
DKWR	0	0	0	0	3	1	0	1	0.183503
PRLP	5	3	4	3	5	4	5	3	0.183503
QMRM	4	2	2	3	4	3	2	4	0.183503
FQTD	2	2	2	2	2	2	3	3	0.183503
CNTC	0	1	1	0	0	0	0	0	0.183503
RYDY	3	4	1	3	1	2	1	1	0.183503
ELRQ	3	2	3	3	3	2	2	2	0.183503
FPMP	5	3	2	3	3	2	1	3	0.183503
RLPP	5	3	5	3	4	4	6	3	0.183503
VPRY	3	7	6	3	8	4	3	3	0.183503
VPRD	0	0	1	1	3	0	0	0	0.183503
GYTG	4	2	1	4	3	5	1	6	0.199359
ELYK	1	2	3	2	1	2	1	1	0.225403
GCIN	1	1	1	1	2	3	2	1	0.225403
QWRM	0	1	1	1	2	3	2	1	0.225403
LLKT	1	2	4	1	0	0	0	1	0.225403
AHWL	1	1	2	3	0	1	0	2	0.225403
QKFM	3	2	1	0	3	2	3	1	0.225403
EPAE	1	1	1	1	1	1	2	3	0.225403
LPKP	1	1	1	1	1	2	1	3	0.225403
WGKD	0	1	0	2	0	0	0	0	0.225403
IPEA	1	0	1	1	1	1	1	3	0.225403
EWHK	2	0	0	2	3	0	1	4	0.225403
YFPG	1	3	1	1	1	1	0	1	0.225403
NEKI	0	0	3	1	0	0	1	0	0.225403
RLDQ	1	0	1	3	0	0	0	1	0.225403
YSWT	1	2	0	3	1	1	0	1	0.225403
YDLV	1	0	1	0	0	1	3	0	0.225403
GWYA	0	1	1	0	0	1	3	1	0.225403
RIGG	1	0	3	1	2	0	1	0	0.225403
WLDW	0	1	2	2	3	3	2	3	0.225403
EQAD	3	1	2	2	2	3	3	2	0.225403
MNRE	1	1	2	1	8	18	4	4	0.269099
EGDR	0	1	2	3	1	1	1	0	0.269703
GWFD	0	0	0	0	0	0	3	1	0.269703
NWWE	0	0	1	0	0	3	1	1	0.269703
WRLP	0	0	3	1	0	0	0	0	0.269703
WQTE	1	1	4	2	1	1	1	1	0.269703
GWNW	0	0	0	0	1	1	3	0	0.269703
HWRN	0	0	0	0	1	1	0	3	0.269703
AWDL	0	0	0	0	0	3	1	0	0.269703
TQPY	0	0	0	0	0	3	1	0	0.269703
WFEK	0	0	0	0	0	0	1	3	0.269703
FGTR	0	0	1	3	0	0	0	0	0.269703
CCLA	1	5	1	1	2	1	1	0	0.29986
PWWA	0	0	1	0	3	4	2	0	0.29986
AWQV	0	1	1	2	1	5	2	2	0.29986
AIMY	3	2	2	2	1	2	4	12	0.320634
GVLW	3	3	3	3	5	4	7	32	0.329846
FVGH	1	2	8	1	1	1	1	1	0.346803
FRNV	1	1	1	1	5	9	1	2	0.355497
DFRN	1	1	1	1	2	9	1	2	0.355497
MNRV	1	1	2	1	7	17	2	3	0.355497
GPIS	3	1	2	3	2	5	4	2	0.370059
GFLG	2	2	2	2	4	3	40	4	0.378145
WEQA	1	0	0	2	1	2	3	1	0.382787
GIPP	0	0	4	2	1	1	1	0	0.382787
NRFN	3	3	3	2	59	44	3	3	0.408744
AIWM	0	0	0	0	3	3	0	0	0.42265
FKNA	1	1	1	1	24	15	1	1	0.42265
RFNT	1	1	1	1	21	13	1	1	0.42265
MQYF	1	1	1	1	2	1	3	1	0.42265
EDLR	2	1	1	1	2	1	1	3	0.42265
IMWQ	3	3	2	2	1	2	2	2	0.42265
MHQV	0	0	0	0	1	0	0	3	0.42265
EWHH	1	0	0	1	1	0	3	1	0.42265
HWAM	0	1	0	0	1	1	3	0	0.42265
RWGQ	1	2	1	1	2	2	1	3	0.42265
VGYE	1	1	3	2	1	1	1	2	0.42265
FZEK	1	1	2	3	1	1	2	1	0.42265
IWPV	3	0	2	1	0	0	0	1	0.42265
GYEG	3	3	3	3	3	3	8	3	0.42265
TIAF	1	1	1	1	1	12	1	1	0.42265
EFKG	0	0	0	0	0	3	0	0	0.42265
QRGE	1	1	1	1	1	3	1	1	0.42265
WDHQ	3	3	3	3	3	3	3	15	0.42265
PMIL	2	1	1	1	1	1	12	1	0.42265
TEHA	1	1	1	1	1	1	3	1	0.42265
QRSE	0	1	1	1	1	1	3	1	0.42265
VQKH	0	0	0	0	0	0	3	0	0.42265
VKMY	1	1	1	1	1	1	3	1	0.42265
AHQX	2	1	1	1	1	1	1	19	0.42265
CGPA	1	1	1	1	1	1	1	3	0.42265
IQHF	0	0	0	0	0	0	0	3	0.42265
DKLP	0	0	0	0	0	0	0	3	0.42265
TGDK	3	1	1	1	1	1	1	19	0.42265
KNFN	1	3	1	1	1	1	1	1	0.42265
DGEK	1	3	1	1	1	1	1	1	0.42265
YIDY	0	3	0	0	0	0	0	0	0.42265
ENPP	1	1	0	1	1	1	1	1	0.42265
HFVG	1	1	10	1	1	1	1	1	0.42265
DGSW	0	0	3	0	0	0	0	0	0.42265
YQHR	2	1	3	1	1	1	1	1	0.42265
VEDV	1	1	3	1	1	1	1	1	0.42265
CPGC	1	1	1	4	1	1	1	1	0.42265
YPQR	1	1	1	3	1	1	1	1	0.42265
LKTE	2	2	2	3	2	2	2	2	0.42265
WMQN	1	1	1	3	1	1	1	1	0.42265
FLDD	2	1	1	3	1	1	1	1	0.42265
LPYR	0	0	0	3	0	0	0	0	0.42265
QSDF	3	2	2	3	2	2	2	2	0.42265
KLDT	0	0	0	3	0	0	0	0	0.42265
LVPK	3	0	0	1	0	3	0	1	0.42265
GLPY	0	0	3	1	0	0	1	1	0.42265
VYRD	2	1	3	2	3	2	3	2	0.42265
AIMH	3	2	3	3	1	2	3	14	0.42265
KPGD	2	2	2	16	3	2	2	5	0.42265
QWDQ	2	0	1	3	2	0	1	0	0.42265
WPYV	1	1	3	1	1	1	2	1	0.42265
VKNF	2	1	1	3	1	1	1	2	0.42265
KALR	0	1	0	0	0	3	0	0	0.42265
IKTG	0	0	0	1	0	0	0	3	0.42265
GKQS	1	1	1	1	3	0	1	1	0.42265
MQWD	2	1	2	3	3	1	2	1	0.42265
TISW	2	3	2	2	3	2	2	2	0.42265
DIRN	3	3	2	2	3	3	1	2	0.42265
TGKF	2	2	2	2	1	3	2	2	0.42265
YQPP	1	1	1	1	3	2	1	1	0.42265
SGQW	1	1	2	2	3	2	2	2	0.42265
NYKW	1	2	1	2	3	2	2	2	0.42265
AWNT	0	0	0	0	3	1	0	0	0.42265
WPRV	0	0	1	0	3	0	2	0	0.42265
DDIR	0	1	1	0	0	0	1	0	0.42265
HDWL	0	1	1	0	0	0	1	0	0.42265
QKCM	0	1	0	0	1	1	1	0	0.42265
HCNV	3	1	1	0	0	0	1	0	0.42265
WIHD	3	0	1	0	1	0	1	1	0.42265
QSQY	2	2	2	2	2	4	2	2	0.42265
LFPI	3	0	0	0	0	1	0	0	0.42265
HWWP	3	1	1	1	1	1	2	1	0.42265
BIGR	3	0	0	0	0	1	0	0	0.42265
EPVV	3	2	2	2	2	1	2	2	0.42265
WFWP	0	1	0	0	0	0	0	0	0.42265
YLNK	1	2	1	1	1	1	1	1	0.42265
TITW	1	2	1	1	1	1	1	1	0.42265
ETYL	0	2	0	0	0	0	0	0	0.42265
IPRS	0	1	0	0	0	0	0	0	0.42265
KLNP	0	1	0	0	0	0	0	0	0.42265
IELD	0	1	0	0	0	0	0	0	0.42265
EQIE	1	2	1	1	1	1	1	1	0.42265
FPMM	0	2	0	0	0	0	0	0	0.42265
IDRR	0	1	0	0	0	0	0	0	0.42265
QPIR	0	1	0	0	0	0	0	0	0.42265
KSEN	0	1	0	0	0	0	0	0	0.42265
TNPW	0	1	0	0	0	0	0	0	0.42265
ITYP	0	1	0	0	0	0	0	0	0.42265
LDYY	1	1	2	1	1	1	1	1	0.42265
GIYS	0	0	2	0	0	0	0	0	0.42265
DVMW	1	1	2	1	1	1	1	1	0.42265
FERN	0	0	0	4	0	0	0	0	0.42265
VPEW	3	0	0	1	0	0	0	0	0.42265
MFWR	3	0	1	3	0	0	1	1	0.42265
RWAS	1	0	1	0	3	0	0	0	0.42265
DHKW	0	1	1	0	3	1	0	0	0.42265
QHSY	0	1	1	0	3	1	0	0	0.42265
WGWP	0	1	1	0	0	1	3	0	0.42265
EYSR	0	1	2	1	3	1	1	1	0.42265
EQDG	0	1	0	0	1	0	0	0	0.42265
HSRW	0	1	0	0	1	0	0	0	0.42265
EMRQ	2	1	2	1	2	1	1	1	0.42265
MRWD	3	1	1	2	2	1	1	1	0.42265
IIQH	0	0	0	2	0	0	0	3	0.42265
WSGS	0	0	0	2	0	0	0	3	0.42265
TNHP	0	0	0	2	0	0	0	3	0.42265
KTEK	2	3	3	2	2	3	2	2	0.42265
LPKA	2	3	3	2	3	2	3	2	0.42265
LPKW	3	2	2	3	2	3	2	3	0.42265
HNDY	1	1	2	2	6	12	1	3	0.427363
KIGD	3	3	3	134	3	3	4	46	0.429247
IKLA	0	1	0	4	0	0	1	0	0.455669
LNFM	0	0	1	0	2	1	0	3	0.477767
PCGK	0	0	0	1	1	3	1	0	0.477767
WVQT	0	2	0	3	0	1	1	0	0.477767
LDTY	2	1	3	1	1	2	0	0	0.477767
HLVR	1	0	3	2	1	1	0	1	0.477767
KLGG	1	2	3	2	2	1	2	17	0.501839
QEMR	2	1	2	1	2	3	1	2	0.528595
EHQT	1	0	2	2	2	2	3	1	0.528595
LERT	1	1	0	2	1	0	2	3	0.528595
DFVH	0	1	1	0	0	0	3	1	0.528595
SRLP	2	0	3	1	0	1	2	3	0.528595
IRQD	0	1	1	4	1	2	1	0	0.579916
RYKS	7	4	10	4	13	10	8	4	0.634852
FDHW	0	0	1	1	1	3	0	1	0.634852
HYWK	0	0	0	3	0	1	0	0	0.634852
GACH	1	0	1	3	1	1	1	0	0.634852
LINE	0	1	0	0	0	0	3	0	0.634852
EEYF	0	0	1	0	0	0	0	3	0.634852
GLGG	0	0	3	0	1	0	0	1	0.634852
NSWD	2	1	2	2	3	2	3	1	0.666667
DWHV	3	2	2	4	3	3	3	3	0.666667
DLEK	2	1	2	3	2	2	3	2	0.666667
AQKP	4	1	1	2	1	2	2	1	0.666667
YGPI	3	1	2	2	2	2	1	1	0.666667
IRHN	0	0	1	3	1	1	0	2	0.666667
WPRE	3	3	1	1	3	2	2	0	0.666667
FQLP	38	6	5	3	4	4	7	5	0.666667
EQVM	3	2	2	3	1	3	3	2	0.666667
GKFA	1	1	1	3	0	2	1	1	0.741801
ERLS	1	1	2	4	1	1	3	2	0.741801
EPIV	1	1	1	3	1	2	1	1	0.741801
NGYY	1	1	1	3	1	2	1	1	0.741801
QFCB	1	1	2	1	1	3	1	1	0.741801
CKNN	2	2	1	1	1	1	3	1	0.741801
IAER	1	2	1	1	1	1	3	1	0.741801
HNHK	3	1	0	1	2	0	2	1	0.741801
DRMP	1	2	2	1	2	2	1	3	0.741801
NAVY	1	2	0	0	0	0	1	0	0.741801
IALR	0	0	0	3	0	1	0	1	0.741801
DAAK	0	1	1	1	1	0	3	1	0.741801
DSIR	0	1	1	1	1	1	3	0	0.741801
QYRH	1	1	1	1	1	0	1	3	0.741801
HTQY	1	1	3	0	1	1	1	1	0.741801
MVQS	3	2	0	1	1	2	2	0	0.741801
SMQN	3	2	2	3	2	4	2	2	0.741801
WHYK	2	0	0	3	1	0	1	1	0.741801
RNAE	2	2	3	3	3	2	1	4	0.741801
FQGA	0	2	0	0	1	0	1	0	0.741801
HDWK	0	1	1	0	0	0	3	0	0.741801
QFGY	1	1	1	3	1	3	1	2	0.741801
VELR	0	1	4	1	3	1	2	2	0.741801
DARY	11	7	12	6	7	11	5	6	0.785166
LSFN	1	1	7	2	0	3	2	3	0.789181
WVGK	1	1	2	1	0	0	0	3	0.80755
WIQQ	0	1	0	2	0	3	1	0	0.80755
WEQQ	0	0	0	3	0	1	1	0	0.825922
VPWE	0	0	1	2	0	3	0	1	0.825922
TKFT	2	1	1	2	2	1	4	0	0.839872
AATM	6	1	17	1	2	13	1	1	0.88453
PAAT	8	1	20	2	2	18	1	1	0.932116
NPAA	4	1	15	1	1	13	1	1	0.937378
TMAV	7	2	19	1	2	17	2	1	0.949068
ATMA	6	1	13	1	2	12	1	1	0.964534
WDAK	0	1	0	1	3	1	1	0	1
KWVP	1	1	1	0	3	0	1	1	1
AWLD	0	1	1	2	3	2	1	1	1
QMQL	0	1	2	2	3	2	1	2	1
NNCA	2	1	2	2	3	2	2	1	1
WFDP	1	2	2	2	1	1	3	2	1
GLDG	2	1	3	1	3	1	2	2	1
PVTR	2	2	3	1	3	2	2	2	1
RIPV	1	1	0	0	1	0	1	0	1
FHVR	3	1	0	0	1	0	0	1	1
WTYP	3	1	2	2	1	2	2	1	1
MSGF	1	1	0	3	0	1	2	1	1
CFST	1	1	2	2	1	3	1	1	1
LGWP	2	1	2	1	2	0	1	3	1
EKPI	1	1	0	0	0	0	1	0	1
SWKD	2	3	3	2	3	2	3	3	1
NSCV	3	2	3	3	3	3	3	2	1
QMQF	3	1	2	2	2	2	1	2	1
KMPQ	3	0	1	0	0	1	0	0	1
KFTF	1	0	1	3	2	1	2	1	1
RIQV	2	2	1	2	2	1	3	1	1
SNYK	0	0	2	0	1	0	1	1	1
QIPM	2	3	1	1	2	1	1	3	1
QKQS	0	2	0	3	2	1	1	3	1
DGAR	1	2	1	3	2	2	3	1	1
GKPV	1	0	2	1	1	2	1	0	1
SLPK	2	1	3	2	2	2	2	2	1
QWTV	2	2	2	2	2	3	2	1	1
VDSS	0	1	1	1	1	3	0	0	1
GFPM	2	2	2	2	2	2	1	3	1
DGVR	4	3	2	4	3	3	4	2	1
HFMI	1	1	1	1	3	1	1	1	#DIV/0!	*
SAMI	0	1	1	1	3	1	1	1	#DIV/0!	*
FYWE	0	0	0	0	3	0	0	0	#DIV/0!	*
TEYS	1	1	1	1	3	1	1	1	#DIV/0!	*
HHPA	0	0	0	0	3	0	0	0	#DIV/0!	*
YMNR	1	1	1	1	4	1	1	1	#DIV/0!	*
SDWT	3	0	0	0	1	0	0	0	#DIV/0!	*
ERGY	3	2	1	2	1	2	1	2	#DIV/0!	*
PKWP	3	3	3	2	2	3	3	2	#DIV/0!	*
TYRV	1	1	1	3	3	1	1	3	#DIV/0!	*
PMRQ	3	2	3	2	3	2	3	2	#DIV/0!	*
WRME	0	1	0	0	0	1	0	0	#DIV/0!	*
QWQV	0	0	2	0	0	0	2	0	#DIV/0!	*
EVKR	2	3	2	2	2	3	2	2	#DIV/0!	*
DWGV	3	2	2	3	2	2	2	3	#DIV/0!	*
EKNP	1	1	1	1	1	1	1	1	#DIV/0!	*
DWNV	1	1	1	1	1	1	1	1	#DIV/0!	*
QKWP	1	1	1	1	1	1	1	1	#DIV/0!	*
YQQR	1	1	1	1	1	1	1	1	#DIV/0!	*
DWKH	1	1	1	1	1	1	1	1	#DIV/0!	*
ELKR	1	1	1	1	1	1	1	1	#DIV/0!	*
DLRQ	1	1	1	1	1	1	1	1	#DIV/0!	*
IAPR	1	1	1	1	1	1	1	1	#DIV/0!	*
LIWF	1	1	1	1	1	1	1	1	#DIV/0!	*
CAPA	1	1	1	1	1	1	1	1	#DIV/0!	*
VEVV	3	3	3	3	3	3	3	3	#DIV/0!	*
KWPT	3	3	3	3	3	3	3	3	#DIV/0!	*
NSEX	16	1	1	1	1	1	1	1	#DIV/0!	*
TVEI	5	1	1	1	1	1	1	1	#DIV/0!	*
MLFP	5	1	1	1	1	1	1	1	#DIV/0!	*
DGQY	3	1	1	1	1	1	1	1	#DIV/0!	*
KSTV	4	1	1	1	1	1	1	1	#DIV/0!	*
Motif	PI	P14	Y14	Z14	P28a	P28b	Y28	Z28	t-test p-value
* calculation of t-test p-value results in division by 0.

## Sheet: Sheet2
Motif	PI	P14	Y14	Z14	P28a	P28b	Y28	Z28	The minimum value of the protective serum samples	The maximum value of the non-protective serum samples	The difference between the minimum value of the protective serum samples and the maximum value of the non-protective serum samples
LLQK	1	3	2	3	21	12	15	21	12	3	9
GLLQ	1	2	1	1	10	9	8	13	8	2	6
QKPL	1	1	1	1	11	6	10	11	6	1	5
KPLY	5	4	3	2	16	8	14	17	8	4	4
MNRE	1	1	2	1	8	18	4	4	4	2	2
GFLG	2	2	2	2	4	3	40	4	3	2	1
GVLW	3	3	3	3	5	4	7	32	4	3	1
KELG	0	0	0	0	2	1	2	3	1	0	1
GLLE	0	0	0	0	2	1	2	2	1	0	1
WLEK	0	0	0	0	3	1	2	1	1	0	1
NRFN	3	3	3	2	59	44	3	3	3	3	0
FKNA	1	1	1	1	24	15	1	1	1	1	0
RFNT	1	1	1	1	21	13	1	1	1	1	0
MNRV	1	1	2	1	7	17	2	3	2	2	0
AHQX	2	1	1	1	1	1	1	19	1	1	0
TGDK	3	1	1	1	1	1	1	19	1	1	0
FRNV	1	1	1	1	5	9	1	2	1	1	0
WDHQ	3	3	3	3	3	3	3	15	3	3	0
TIAF	1	1	1	1	1	12	1	1	1	1	0
PMIL	2	1	1	1	1	1	12	1	1	1	0
DFRN	1	1	1	1	2	9	1	2	1	1	0
FPWW	1	1	1	1	3	3	3	1	1	1	0
AIWM	0	0	0	0	3	3	0	0	0	0	0
DKWR	0	0	0	0	3	1	0	1	0	0	0
GWNW	0	0	0	0	1	1	3	0	0	0	0
HWRN	0	0	0	0	1	1	0	3	0	0	0
GYEG	3	3	3	3	3	3	8	3	3	3	0
HKVP	1	1	1	0	3	1	2	1	1	1	0
EPGR	1	1	1	0	1	3	1	2	1	1	0
WLDW	0	1	2	2	3	3	2	3	2	2	0
QEKV	2	2	1	2	4	3	2	2	2	2	0
GCIN	1	1	1	1	2	3	2	1	1	1	0
QWRM	0	1	1	1	2	3	2	1	1	1	0
AWNT	0	0	0	0	3	1	0	0	0	0	0
AWDL	0	0	0	0	0	3	1	0	0	0	0
TQPY	0	0	0	0	0	3	1	0	0	0	0
GWFD	0	0	0	0	0	0	3	1	0	0	0
WFEK	0	0	0	0	0	0	1	3	0	0	0
MHQV	0	0	0	0	1	0	0	3	0	0	0
IPEA	1	0	1	1	1	1	1	3	1	1	0
EQAD	3	1	2	2	2	3	3	2	2	2	0
NACV	2	1	2	2	3	2	3	2	2	2	0
YQPP	1	1	1	1	3	2	1	1	1	1	0
MQYF	1	1	1	1	2	1	3	1	1	1	0
EPAE	1	1	1	1	1	1	2	3	1	1	0
LPKP	1	1	1	1	1	2	1	3	1	1	0
EDLR	2	1	1	1	2	1	1	3	1	1	0
FYWE	0	0	0	0	3	0	0	0	0	0	0
HHPA	0	0	0	0	3	0	0	0	0	0	0
YMNR	1	1	1	1	4	1	1	1	1	1	0
EFKG	0	0	0	0	0	3	0	0	0	0	0
VQKH	0	0	0	0	0	0	3	0	0	0	0
IQHF	0	0	0	0	0	0	0	3	0	0	0
DKLP	0	0	0	0	0	0	0	3	0	0	0
GQSV	3	1	0	0	1	1	1	1	1	1	0
SGQW	1	1	2	2	3	2	2	2	2	2	0
NYKW	1	2	1	2	3	2	2	2	2	2	0
WQKN	1	2	2	1	2	3	2	2	2	2	0
FQTD	2	2	2	2	2	2	3	3	2	2	0
HFMI	1	1	1	1	3	1	1	1	1	1	0
SAMI	0	1	1	1	3	1	1	1	1	1	0
TEYS	1	1	1	1	3	1	1	1	1	1	0
QRGE	1	1	1	1	1	3	1	1	1	1	0
QSQY	2	2	2	2	2	4	2	2	2	2	0
TEHA	1	1	1	1	1	1	3	1	1	1	0
QRSE	0	1	1	1	1	1	3	1	1	1	0
VKMY	1	1	1	1	1	1	3	1	1	1	0
CGPA	1	1	1	1	1	1	1	3	1	1	0
ENPP	1	1	0	1	1	1	1	1	1	1	0
LFPI	3	0	0	0	0	1	0	0	0	0	0
HWWP	3	1	1	1	1	1	2	1	1	1	0
SDWT	3	0	0	0	1	0	0	0	0	0	0
BIGR	3	0	0	0	0	1	0	0	0	0	0
EKNP	1	1	1	1	1	1	1	1	1	1	0
DWNV	1	1	1	1	1	1	1	1	1	1	0
QKWP	1	1	1	1	1	1	1	1	1	1	0
YQQR	1	1	1	1	1	1	1	1	1	1	0
DWKH	1	1	1	1	1	1	1	1	1	1	0
ELKR	1	1	1	1	1	1	1	1	1	1	0
DLRQ	1	1	1	1	1	1	1	1	1	1	0
IAPR	1	1	1	1	1	1	1	1	1	1	0
LIWF	1	1	1	1	1	1	1	1	1	1	0
CAPA	1	1	1	1	1	1	1	1	1	1	0
VEVV	3	3	3	3	3	3	3	3	3	3	0
KWPT	3	3	3	3	3	3	3	3	3	3	0
NSEX	16	1	1	1	1	1	1	1	1	1	0
TVEI	5	1	1	1	1	1	1	1	1	1	0
MLFP	5	1	1	1	1	1	1	1	1	1	0
DGQY	3	1	1	1	1	1	1	1	1	1	0
KSTV	4	1	1	1	1	1	1	1	1	1	0
HNDY	1	1	2	2	6	12	1	3	1	2	-1
AIMY	3	2	2	2	1	2	4	12	1	2	-1
PWWA	0	0	1	0	3	4	2	0	0	1	-1
QKFM	3	2	1	0	3	2	3	1	1	2	-1
GPIS	3	1	2	3	2	5	4	2	2	3	-1
LNFM	0	0	1	0	2	1	0	3	0	1	-1
AWQV	0	1	1	2	1	5	2	2	1	2	-1
WEQA	1	0	0	2	1	2	3	1	1	2	-1
WDPR	1	2	1	0	1	2	3	2	1	2	-1
PCGK	0	0	0	1	1	3	1	0	0	1	-1
NWWE	0	0	1	0	0	3	1	1	0	1	-1
EWHH	1	0	0	1	1	0	3	1	0	1	-1
HWAM	0	1	0	0	1	1	3	0	0	1	-1
RKFW	0	0	1	0	0	1	3	1	0	1	-1
WPRV	0	0	1	0	3	0	2	0	0	1	-1
PRLP	5	3	4	3	5	4	5	3	3	4	-1
QMRM	4	2	2	3	4	3	2	4	2	3	-1
QEMR	2	1	2	1	2	3	1	2	1	2	-1
RWGQ	1	2	1	1	2	2	1	3	1	2	-1
LVPK	3	0	0	1	0	3	0	1	0	1	-1
YDLV	1	0	1	0	0	1	3	0	0	1	-1
EHQT	1	0	2	2	2	2	3	1	1	2	-1
HNHK	3	1	0	1	2	0	2	1	0	1	-1
WDAK	0	1	0	1	3	1	1	0	0	1	-1
KWVP	1	1	1	0	3	0	1	1	0	1	-1
FDHW	0	0	1	1	1	3	0	1	0	1	-1
GWYA	0	1	1	0	0	1	3	1	0	1	-1
NSWD	2	1	2	2	3	2	3	1	1	2	-1
VYRD	2	1	3	2	3	2	3	2	2	3	-1
AWPV	3	2	1	1	1	2	2	2	1	2	-1
AWLD	0	1	1	2	3	2	1	1	1	2	-1
QKCM	0	1	0	0	1	1	1	0	0	1	-1
WIHD	3	0	1	0	1	0	1	1	0	1	-1
RWAS	1	0	1	0	3	0	0	0	0	1	-1
KALR	0	1	0	0	0	3	0	0	0	1	-1
LINE	0	1	0	0	0	0	3	0	0	1	-1
EEYF	0	0	1	0	0	0	0	3	0	1	-1
IKTG	0	0	0	1	0	0	0	3	0	1	-1
DWHV	3	2	2	4	3	3	3	3	3	4	-1
DHKW	0	1	1	0	3	1	0	0	0	1	-1
QHSY	0	1	1	0	3	1	0	0	0	1	-1
WGWP	0	1	1	0	0	1	3	0	0	1	-1
DFVH	0	1	1	0	0	0	3	1	0	1	-1
QMQL	0	1	2	2	3	2	1	2	1	2	-1
NNCA	2	1	2	2	3	2	2	1	1	2	-1
DIWN	1	1	2	2	1	2	3	2	1	2	-1
DRMP	1	2	2	1	2	2	1	3	1	2	-1
GKQS	1	1	1	1	3	0	1	1	0	1	-1
DAAK	0	1	1	1	1	0	3	1	0	1	-1
DSIR	0	1	1	1	1	1	3	0	0	1	-1
QYRH	1	1	1	1	1	0	1	3	0	1	-1
PVTR	2	2	3	1	3	2	2	2	2	3	-1
DLEK	2	1	2	3	2	2	3	2	2	3	-1
AQKP	4	1	1	2	1	2	2	1	1	2	-1
EYSR	0	1	2	1	3	1	1	1	1	2	-1
QFCB	1	1	2	1	1	3	1	1	1	2	-1
CKNN	2	2	1	1	1	1	3	1	1	2	-1
IAER	1	2	1	1	1	1	3	1	1	2	-1
RIPV	1	1	0	0	1	0	1	0	0	1	-1
FHVR	3	1	0	0	1	0	0	1	0	1	-1
PMRQ	3	2	3	2	3	2	3	2	2	3	-1
LPKW	3	2	2	3	2	3	2	3	2	3	-1
SMQN	3	2	2	3	2	4	2	2	2	3	-1
SWKD	2	3	3	2	3	2	3	3	2	3	-1
NSCV	3	2	3	3	3	3	3	2	2	3	-1
VPRD	0	0	1	1	3	0	0	0	0	1	-1
HDWK	0	1	1	0	0	0	3	0	0	1	-1
QMQF	3	1	2	2	2	2	1	2	1	2	-1
RIQV	2	2	1	2	2	1	3	1	1	2	-1
SLPK	2	1	3	2	2	2	2	2	2	3	-1
QWTV	2	2	2	2	2	3	2	1	1	2	-1
VDSS	0	1	1	1	1	3	0	0	0	1	-1
TGKF	2	2	2	2	1	3	2	2	1	2	-1
GFPM	2	2	2	2	2	2	1	3	1	2	-1
EMRQ	2	1	2	1	2	1	1	1	1	2	-1
MRWD	3	1	1	2	2	1	1	1	1	2	-1
EQDG	0	1	0	0	1	0	0	0	0	1	-1
WRME	0	1	0	0	0	1	0	0	0	1	-1
EKPI	1	1	0	0	0	0	1	0	0	1	-1
HSRW	0	1	0	0	1	0	0	0	0	1	-1
KMPQ	3	0	1	0	0	1	0	0	0	1	-1
TISW	2	3	2	2	3	2	2	2	2	3	-1
EVKR	2	3	2	2	2	3	2	2	2	3	-1
DWGV	3	2	2	3	2	2	2	3	2	3	-1
LPKA	2	3	3	2	3	2	3	2	2	3	-1
PKWP	3	3	3	2	2	3	3	2	2	3	-1
YGPI	3	1	2	2	2	2	1	1	1	2	-1
ERGY	3	2	1	2	1	2	1	2	1	2	-1
WTYP	3	1	2	2	1	2	2	1	1	2	-1
ACCI	1	2	2	1	3	1	1	1	1	2	-1
SWAI	1	2	2	1	3	1	1	1	1	2	-1
CFST	1	1	2	2	1	3	1	1	1	2	-1
EPVV	3	2	2	2	2	1	2	2	1	2	-1
WFDP	1	2	2	2	1	1	3	2	1	2	-1
YLNK	1	2	1	1	1	1	1	1	1	2	-1
TITW	1	2	1	1	1	1	1	1	1	2	-1
EQIE	1	2	1	1	1	1	1	1	1	2	-1
LDYY	1	1	2	1	1	1	1	1	1	2	-1
DVMW	1	1	2	1	1	1	1	1	1	2	-1
WFWP	0	1	0	0	0	0	0	0	0	1	-1
IPRS	0	1	0	0	0	0	0	0	0	1	-1
KLNP	0	1	0	0	0	0	0	0	0	1	-1
IELD	0	1	0	0	0	0	0	0	0	1	-1
IDRR	0	1	0	0	0	0	0	0	0	1	-1
QPIR	0	1	0	0	0	0	0	0	0	1	-1
KSEN	0	1	0	0	0	0	0	0	0	1	-1
TNPW	0	1	0	0	0	0	0	0	0	1	-1
ITYP	0	1	0	0	0	0	0	0	0	1	-1
VPEW	3	0	0	1	0	0	0	0	0	1	-1
LKTE	2	2	2	3	2	2	2	2	2	3	-1
QSDF	3	2	2	3	2	2	2	2	2	3	-1
ELRQ	3	2	3	3	3	2	2	2	2	3	-1
KTEK	2	3	3	2	2	3	2	2	2	3	-1
DDIR	0	1	1	0	0	0	1	0	0	1	-1
HDWL	0	1	1	0	0	0	1	0	0	1	-1
HCNV	3	1	1	0	0	0	1	0	0	1	-1
CNTC	0	1	1	0	0	0	0	0	0	1	-1
GLHY	2	2	2	1	1	1	1	1	1	2	-1
TDFS	3	1	2	2	1	1	1	1	1	2	-1
KLPG	2	2	2	2	1	1	1	2	1	2	-1
FVHV	0	1	1	1	0	0	0	1	0	1	-1
KLGG	1	2	3	2	2	1	2	17	1	3	-2
AIMH	3	2	3	3	1	2	3	14	1	3	-2
EWHK	2	0	0	2	3	0	1	4	0	2	-2
RLPP	5	3	5	3	4	4	6	3	3	5	-2
LERT	1	1	0	2	1	0	2	3	0	2	-2
TKFT	2	1	1	2	2	1	4	0	0	2	-2
WFWQ	1	0	0	2	0	1	0	3	0	2	-2
GLDG	2	1	3	1	3	1	2	2	1	3	-2
TYRV	1	1	1	3	3	1	1	3	1	3	-2
FQLP	38	6	5	3	4	4	7	5	4	6	-2
MVQS	3	2	0	1	1	2	2	0	0	2	-2
LGWP	2	1	2	1	2	0	1	3	0	2	-2
KFTF	1	0	1	3	2	1	2	1	1	3	-2
SNYK	0	0	2	0	1	0	1	1	0	2	-2
IIQH	0	0	0	2	0	0	0	3	0	2	-2
WSGS	0	0	0	2	0	0	0	3	0	2	-2
TNHP	0	0	0	2	0	0	0	3	0	2	-2
QFGY	1	1	1	3	1	3	1	2	1	3	-2
QIPM	2	3	1	1	2	1	1	3	1	3	-2
QKQS	0	2	0	3	2	1	1	3	1	3	-2
DGAR	1	2	1	3	2	2	3	1	1	3	-2
GKPV	1	0	2	1	1	2	1	0	0	2	-2
VPWE	0	0	1	2	0	3	0	1	0	2	-2
WIQQ	0	1	0	2	0	3	1	0	0	2	-2
DGVR	4	3	2	4	3	3	4	2	2	4	-2
EQVM	3	2	2	3	1	3	3	2	1	3	-2
DIRN	3	3	2	2	3	3	1	2	1	3	-2
RNAE	2	2	3	3	3	2	1	4	1	3	-2
FQGA	0	2	0	0	1	0	1	0	0	2	-2
QWQV	0	0	2	0	0	0	2	0	0	2	-2
MQWD	2	1	2	3	3	1	2	1	1	3	-2
HTQY	1	1	3	0	1	1	1	1	1	3	-2
FPMP	5	3	2	3	3	2	1	3	1	3	-2
NAVY	1	2	0	0	0	0	1	0	0	2	-2
WPYV	1	1	3	1	1	1	2	1	1	3	-2
VKNF	2	1	1	3	1	1	1	2	1	3	-2
EPIV	1	1	1	3	1	2	1	1	1	3	-2
NGYY	1	1	1	3	1	2	1	1	1	3	-2
WVGK	1	1	2	1	0	0	0	3	0	2	-2
IMWQ	3	3	2	2	1	2	2	2	1	3	-2
ETYL	0	2	0	0	0	0	0	0	0	2	-2
FPMM	0	2	0	0	0	0	0	0	0	2	-2
GIYS	0	0	2	0	0	0	0	0	0	2	-2
KNFN	1	3	1	1	1	1	1	1	1	3	-2
DGEK	1	3	1	1	1	1	1	1	1	3	-2
YQHR	2	1	3	1	1	1	1	1	1	3	-2
VEDV	1	1	3	1	1	1	1	1	1	3	-2
YPQR	1	1	1	3	1	1	1	1	1	3	-2
WMQN	1	1	1	3	1	1	1	1	1	3	-2
FLDD	2	1	1	3	1	1	1	1	1	3	-2
VGYE	1	1	3	2	1	1	1	2	1	3	-2
FZEK	1	1	2	3	1	1	2	1	1	3	-2
FHYS	1	1	2	3	1	1	1	2	1	3	-2
IWPV	3	0	2	1	0	0	0	1	0	2	-2
NMDG	1	1	2	1	0	0	1	1	0	2	-2
FVNE	0	2	2	3	1	1	2	2	1	3	-2
WLTE	3	2	3	2	1	1	2	2	1	3	-2
IGKF	3	1	2	2	0	1	1	1	0	2	-2
WGKD	0	1	0	2	0	0	0	0	0	2	-2
ELYK	1	2	3	2	1	2	1	1	1	3	-2
WMHE	1	1	3	3	2	1	1	1	1	3	-2
GYTG	4	2	1	4	3	5	1	6	1	4	-3
SRLP	2	0	3	1	0	1	2	3	0	3	-3
WPRE	3	3	1	1	3	2	2	0	0	3	-3
VELR	0	1	4	1	3	1	2	2	1	4	-3
WHYK	2	0	0	3	1	0	1	1	0	3	-3
IRHN	0	0	1	3	1	1	0	2	0	3	-3
MSGF	1	1	0	3	0	1	2	1	0	3	-3
GLGG	0	0	3	0	1	0	0	1	0	3	-3
IALR	0	0	0	3	0	1	0	1	0	3	-3
WEQQ	0	0	0	3	0	1	1	0	0	3	-3
GACH	1	0	1	3	1	1	1	0	0	3	-3
RIGG	1	0	3	1	2	0	1	0	0	3	-3
QWDQ	2	0	1	3	2	0	1	0	0	3	-3
ERLS	1	1	2	4	1	1	3	2	1	4	-3
GKFA	1	1	1	3	0	2	1	1	0	3	-3
HYWK	0	0	0	3	0	1	0	0	0	3	-3
GLPY	0	0	3	1	0	0	1	1	0	3	-3
MFWR	3	0	1	3	0	0	1	1	0	3	-3
YFPG	1	3	1	1	1	1	0	1	0	3	-3
LDTY	2	1	3	1	1	2	0	0	0	3	-3
HLVR	1	0	3	2	1	1	0	1	0	3	-3
YSWT	1	2	0	3	1	1	0	1	0	3	-3
YIDY	0	3	0	0	0	0	0	0	0	3	-3
DGSW	0	0	3	0	0	0	0	0	0	3	-3
CPGC	1	1	1	4	1	1	1	1	1	4	-3
LPYR	0	0	0	3	0	0	0	0	0	3	-3
KLDT	0	0	0	3	0	0	0	0	0	3	-3
NEKI	0	0	3	1	0	0	1	0	0	3	-3
RLDQ	1	0	1	3	0	0	0	1	0	3	-3
WVQT	0	2	0	3	0	1	1	0	0	3	-3
EGDR	0	1	2	3	1	1	1	0	0	3	-3
AHWL	1	1	2	3	0	1	0	2	0	3	-3
WRLP	0	0	3	1	0	0	0	0	0	3	-3
FGTR	0	0	1	3	0	0	0	0	0	3	-3
WQTE	1	1	4	2	1	1	1	1	1	4	-3
RYDY	3	4	1	3	1	2	1	1	1	4	-3
HWPK	0	0	3	2	0	0	1	0	0	3	-3
VPRY	3	7	6	3	8	4	3	3	3	7	-4
KPAD	3	3	4	7	3	3	3	6	3	7	-4
IRQD	0	1	1	4	1	2	1	0	0	4	-4
GIPP	0	0	4	2	1	1	1	0	0	4	-4
FERN	0	0	0	4	0	0	0	0	0	4	-4
IKLA	0	1	0	4	0	0	1	0	0	4	-4
LLKT	1	2	4	1	0	0	0	1	0	4	-4
CCLA	1	5	1	1	2	1	1	0	0	5	-5
RYKS	7	4	10	4	13	10	8	4	4	10	-6
RLDV	1	2	6	6	3	0	3	0	0	6	-6
DARY	11	7	12	6	7	11	5	6	5	12	-7
LSFN	1	1	7	2	0	3	2	3	0	7	-7
FVGH	1	2	8	1	1	1	1	1	1	8	-7
HFVG	1	1	10	1	1	1	1	1	1	10	-9
ATMA	6	1	13	1	2	12	1	1	1	13	-12
NPAA	4	1	15	1	1	13	1	1	1	15	-14
KPGD	2	2	2	16	3	2	2	5	2	16	-14
AATM	6	1	17	1	2	13	1	1	1	17	-16
TMAV	7	2	19	1	2	17	2	1	1	19	-18
PAAT	8	1	20	2	2	18	1	1	1	20	-19
KIGD	3	3	3	134	3	3	4	46	3	134	-131
Motif	PI	P14	Y14	Z14	P28a	P28b	Y28	Z28	The minimum value of the protective serum samples	The maximum value of the non-protective serum samples	The difference between the minimum value of the protective serum samples and the maximum value of the non-protective serum samples
