# Supplementary material for: Comparison of motif-based and whole-unique-sequence-based analyses of phage display library datasets generated by biopanning of anti-Borrelia burgdorferi immune sera
Source: PLoS One. 2020 Jan 15;15(1):e0226378. doi: 10.1371/journal.pone.0226378 (PMC6961823; doi:10.1371/journal.pone.0226378)
Supplement: S2 Table — Sheet 1. Frequency distribution for the discriminating unique 7-mer sequences with p-values calculated via the t-test to distinguish between the non-protective (P14, Y14, and Z14) and protective (P28, Y28, and Z28) rabbit serum samples. Sheet 2. Frequency distribution for the discriminating unique 7-mer sequences that were ranked by the difference between the minimum values of the protective serum samples (P28, Y28, and Z28) and the maximum values of the non-protective serum samples (P14, Y14, and Z14). (XLSX) [file pone.0226378.s002.xlsx]

## Sheet: Sheet1
7-mer peptide	PI	P14	Y14	Z14	P28a	P28b	Y28	Z28	t-test p-value
MQEMRQM	79359	44546.1	97720.4	49588.7	29405.1	19302.1	60557.3	14955.2	0.0123321
MRLSVPN	76130.3	121846	82274.1	59994.1	35865.1	58020.8	32151.9	24181.9	0.025255
HDSPTAA	65117.9	114885	140214	90536	46336.3	61392.9	51857.7	38469.7	0.0320878
NMADWNV	4541.56	12258	17461.7	17164.2	1481.71	6878.24	4297.71	3899.07	0.0556574
ADARYKS	677652	839832	856123	813128	471646	621430	735207	490935	0.0629679
ANPTFFS	13934.6	10067.5	8834.78	8064.79	15836.6	16838	25539.4	17821	0.0638884
NTALSST	24150.6	28708.2	18822.8	19992.4	8221.36	12479.7	13669.3	5280.73	0.0739331
GPLIWFS	16283.6	18885.7	30648.7	36813.1	11845.6	10546.5	10592	6442.84	0.0913228
GLLQKPL	32510.6	281575	52831.3	52154	699794	539475	1.04696e+06	1.07501e+06	0.0938878
LVWSHRP	27849.1	52804.4	15665.3	27497.5	7779.48	23327.9	7915.24	8702.66	0.096725
HWNTVVS	217535	112177	34454.8	92164.2	29137.6	28557.8	12893.1	38976.1	0.0984595
QMPPADL	28428.9	14606.1	16527.5	16384	11513.1	12432.2	13315.5	9572.05	0.101587
NSLKVLG	1146.22	22280	17503.2	18029.2	2945.17	18553.4	2369.64	919.151	0.102704
GFHYSLH	23920.7	44784	20752.2	29367.4	11951	9786.55	11744	9864.77	0.107107
FQLPNSE	1.11332e+06	5521.89	20358.5	6025.27	4493.77	6313.9	24752.3	10789.8	0.120164
SILPVTR	108464	146152	259183	92223.6	32589.5	80231.3	103307	52795.6	0.132103
TGQWMQS	13031.6	15746.8	39051	27518.7	11241.5	2486.45	10800.5	22571.9	0.151123
TQMWAMG	16253.7	24743.5	12020	14369.9	5892.38	1838.3	8120.94	4935.31	0.165674
GLTYTSQ	8013.54	26045.3	12003.3	11872.5	4645.8	3156.95	3812.26	7522.99	0.17173
NIPVLGG	1212.86	4643.57	17411.8	9531.89	1702.65	4615.29	9456.6	2719.4	0.184381
ATKTIAP	15254	21240.7	9660.88	12338.9	10909.1	6448	6159.95	8626.55	0.18807
ADIRHIK	88968.6	178919	114807	49550.6	68639	22054	17251.2	44195.4	0.188427
ATDAANQ	7470.42	17702.9	22263	5813.27	10773.3	8610.37	2506.77	4273.76	0.195293
GWFDKSS	0	0	0	0	0	0	27341.3	39122.5	0.196036
MMSYPKH	3548.61	23242.3	11360.2	32712.9	2896.53	4724.25	11126.9	3161.41	0.200352
AGHVVPR	16943.4	196178	268861	96578.2	70471.4	74235.8	31979.1	101042	0.232203
VTLPDPR	15457.3	15347.9	5888.01	8314.96	15323.8	18338.3	7687.6	21038	0.233603
EGAPLSR	28109	2823.93	5109.04	0	4171.49	539.196	0	0	0.237256
LETVVSS	45472.3	80511.8	33512.3	73554.1	15603.5	24367.2	40341.4	25481.6	0.242511
LPYLHEH	44509.3	4759.05	2422.84	16613	1818.18	745.934	1341.15	679.118	0.262714
NAAQKPI	1019.6	72925.4	11094.1	14247	1953.99	1665.08	1667.52	2690.13	0.268491
AALEKVI	1082.91	0	0	1492.54	3766.09	2955.8	973.635	15262.6	0.276152
LLAPPYW	20738.6	72302.5	48501.2	89594.7	46097.2	74325.2	24768.7	23555.4	0.278354
WTHPSLP	1336.15	0	803.918	0	0	7777.83	27859.7	0	0.28561
YPAPMLF	23071	5948.81	19188.7	32280.4	1133.07	3268.7	14423.5	3585.86	0.285696
TIGPKWP	1302.82	2404.02	1926.63	0	974.968	21386.2	7309.12	0	0.287047
TKIVGSM	0	7499	26593.1	1615.5	15520.4	1511.43	6201.09	1861.72	0.290115
GLLEKLH	0	0	0	0	7317.33	3997.87	1944.53	26520.7	0.30301
SPSTNPS	8233.45	49599.1	7243.58	49737.1	6137.64	9722.29	17240.2	14677.1	0.306073
SSMPWDH	23387.5	36487.2	11060.8	9408.93	4130.95	3707.32	11776.9	960.132	0.30919
ETMKPAD	1632.7	5742.35	58480.9	44330.9	2746.53	2045.03	144306	65397.3	0.326409
KPGDLWV	743.043	1914.12	28580.7	108603	1017.53	670.503	11346.3	629.355	0.332341
NNSVSMN	18199.6	82041	11060.8	26768.2	4846.46	6213.33	15117.4	8585.57	0.334874
SAIERLH	154413	5493.9	95419.6	7547.49	4593.09	2195.9	43624.3	2918.45	0.338261
GGQMRML	12371.8	1448.71	0	2005.6	1301.31	17757.2	1450.85	2950.65	0.341531
VHASLPS	13581.4	1445.21	1272.41	23846.7	0	0	0	0	0.35894
SAGLLKG	1329.48	85935.8	2492.15	1517.98	51794.9	70106.7	1535.87	913.297	0.36733
HAHTLAH	35396.2	1966.61	14024.2	1009.16	717.544	2067.38	4624.08	0	0.370511
YLLPSGK	0	0	0	1484.06	0	23076.5	3891.8	0	0.372549
LTQQLHT	1882.6	6477.2	13073.4	4795.63	9326.05	39914.5	20325.7	1290.91	0.375797
GVLRYAP	71255.5	8888.22	3326.56	21811.4	1451.3	52721.1	44636.4	3942.98	0.381771
QTEKNPL	12058.6	3737.25	23801.5	71964.1	99900.8	14725.9	4168.8	1870.5	0.382482
GFLKYGD	0	0	0	0	0	0	26979.3	1773.9	0.386014
DDTTWSG	0	0	0	0	0	3369.28	70600.9	960.132	0.387998
HAFPPRH	0	888.822	20929.6	0	0	0	2377.86	0	0.395682
FWSSPQM	0	4213.15	40445.4	1513.74	0	3894.5	0	0	0.396934
GYLNKLT	1632.7	1189.76	1119.94	1386.53	5010.65	7884	0	131646	0.398758
VPSANAI	749.707	0	1713.18	23287	0	681.678	0	0	0.398957
MPRLPPA	388458	280591	410276	538425	142836	170461	484865	135068	0.40338
HMAVHPL	42013.6	17993.4	0	1238.13	0	583.896	0	764.008	0.407146
GFLSLNP	0	0	0	0	2026.96	1081.19	43311.7	0	0.408422
ETLNRHN	759.703	7537.49	828.867	0	54371.2	42322.7	1001.06	535.684	0.410978
GPHAAAG	766.368	860.827	651.451	54524.3	1185.77	597.865	0	960.132	0.412844
DSRMPRN	2015.88	4584.08	23119.6	21421.3	24751.2	9350.72	16444.8	2731.11	0.417343
TFKNAVI	5304.6	306986	5244.87	7963.03	754786	56534.6	7056.8	4127.4	0.418068
HLSMAVQ	7597.03	15288.4	8499.36	10901.5	2485.05	11124.8	7890.56	11407.4	0.418801
GWLEASY	0	0	0	0	922.267	0	106041	529.829	0.419772
GTIAFRN	5774.41	20306.4	5990.58	4579.38	92530.8	571724	7874.1	3875.66	0.421418
YHVKPAD	1592.71	395130	1505.27	2459.3	4159.32	2064.59	1889.67	1296.76	0.42151
HLIRHNA	676.403	0	720.754	114807	721.598	553.165	0	15742.7	0.421697
LTSGIAK	1616.04	192489	1358.34	1428.94	19505.4	55607	1667.52	898.66	0.421723
VMKSAMI	1679.34	57318.5	1632.79	2586.5	234903	24230.3	2591.79	1583.63	0.422392
APKYTFK	0	0	0	26013.4	0	0	0	46367.4	0.42265
ILKNPQI	0	0	0	0	16598.8	12446.2	0	0	0.42265
GGIWMTA	0	0	0	0	18558.9	12703.2	0	0	0.42265
GIWLGNN	789.692	0	0	0	13623.2	0	25374.8	0	0.42265
LPLMEID	0	0	0	0	58567	14642.1	0	0	0.42265
SIWMLNS	0	0	0	0	16416.4	2682.01	0	0	0.42265
SLNAWNT	0	0	0	0	36031.3	1558.92	0	0	0.42265
QSQGYRV	0	0	0	0	0	16351.9	0	0	0.42265
GFLDKSL	0	0	0	0	0	0	68524.7	0	0.42265
GFMHHRT	0	0	0	0	0	0	47864.4	0	0.42265
STAFGKP	0	0	0	0	0	0	19579.7	0	0.42265
GVLWSTA	0	0	0	0	0	0	0	61164.5	0.42265
KLADKLP	0	0	0	0	0	0	0	11591.8	0.42265
MLFPITN	114782	0	0	0	0	544.784	0	0	0.42265
GALVSRA	0	31458.7	0	0	0	0	0	0	0.42265
HHHPYLS	0	23564.3	0	0	0	0	0	0	0.42265
AYIHPIM	0	0	29356.9	0	0	0	0	0	0.42265
TVKGGDM	0	0	0	40697.1	0	0	0	0	0.42265
HHRFEEK	0	0	0	29999.2	0	0	0	0	0.42265
HPNHSIN	0	52122	0	0	0	636.978	0	0	0.42265
SLLTPVP	21401.6	20960.8	0	0	0	514.052	0	0	0.42265
FLGDARN	0	0	0	3727.1	0	0	0	35832.3	0.42265
GSNSTPN	0	0	0	34146	0	0	0	6030.1	0.42265
TNHPALP	0	0	0	6029.51	0	0	0	26681.7	0.42265
RLLQYNS	0	0	0	4910.11	0	0	0	11913.8	0.42265
AIWMVPQ	0	0	0	0	20636.5	6182.6	0	0	0.42265
TLKTSAI	906.313	58721.7	0	0	0	0	0	0	0.42265
MKPGDFS	0	0	0	28595.7	4060	0	0	2836.49	0.42265
GLIQYNS	0	0	0	19911.8	0	0	0	11896.3	0.42265
AIIKHND	0	0	0	20535.1	0	0	0	25159.6	0.42265
GVLWAHQ	7287.16	8426.31	9441.88	10172.2	7998.39	7163.21	10657.9	1.40299e+06	0.42267
AAAVDRR	0	969.306	0	0	0	0	48936.8	980.623	0.422745
TVKPGDA	982.95	1049.79	1039.55	218610	1161.45	874.447	1253.38	1987.59	0.422753
GFLGPMI	2968.84	3968.2	3373.68	3693.18	3350.57	3570.43	771231	3866.87	0.422818
AIMHHNG	4181.7	4472.1	5075.77	166155	4536.34	3805.1	5496.24	504304	0.423072
SVDIWTI	763.035	2837.93	27981.9	4240.16	7080.18	5847.34	6719.45	778.644	0.423632
IPQKWPT	85533.3	811.837	656.995	92473.8	723.625	757.109	905.069	2040.28	0.423886
VLNRFNT	22278	106802	22762	29074.8	2.75093e+06	1.33744e+06	31000	18230.8	0.423908
YVKIGDK	10036.1	12135.6	10803	56987.8	8790.93	7428.61	10729.2	2.07156e+06	0.424021
LVKNFNI	1066.25	927.314	1216.97	983.718	19087.9	187799	1214.99	541.538	0.424024
DWKHFMI	5964.34	53682.7	6253.93	5686.06	332557	564424	7196.67	3404.37	0.42417
YMNRHND	5964.34	54890	6253.93	5686.06	332557	564424	7196.67	3404.37	0.424174
QHFVGHN	4418.28	4157.17	667333	4770.19	3500.56	5766.32	27486.7	5365.62	0.424641
HMKSSQI	932.969	14630.6	920.348	1013.4	75250.9	60898.4	987.348	603.01	0.426958
GWMTEHA	4055.08	6438.71	4709.85	4176.56	2509.38	4319.16	330117	3237.52	0.428091
KNHDWGV	33943.4	83262.3	6963.6	58505.8	34875.9	27378.9	34252.7	11079.6	0.438817
TSDATQR	23367.5	10760.3	1849.01	6839.39	7240.31	2441.75	3310.36	5386.11	0.440137
FLPPNFH	93850	0	25509.2	0	608.088	695.647	4506.15	0	0.442078
HILNWPT	46278.6	0	2907.97	29982.2	1258.74	0	4072.81	737.663	0.446085
AWPYVTL	47418.2	90113.9	33007.8	79791.4	31894.2	26250.2	63549.6	31137	0.449014
LQKRVPT	0	1543.19	0	0	3796.5	0	1025.74	13248.7	0.450547
AVKPADK	739.711	1095.28	2228.79	114162	1264.82	983.404	9667.78	3650.26	0.462146
HEEEVMM	24557.1	6039.79	0	2162.48	2195.2	4525.89	1390.52	8064.53	0.46617
QAMMLRP	0	1511.7	0	0	0	0	19497.4	0	0.469007
VYSHGNR	3608.59	24754	0	0	0	0	0	1955.39	0.469908
QWTVVTP	4168.37	4409.12	88744.3	1284.77	10728.7	11901.4	20830.3	725.954	0.484736
SLAVNRP	31297.8	0	0	4740.5	0	547.577	0	0	0.492713
YDGQWRL	0	0	83457.8	1161.81	17367	10457.1	885.871	784.498	0.49715
SPSRYDY	28555.5	0	0	1458.62	1333.74	11658.4	0	0	0.498791
AWKEKAN	0	0		0	1272.93	24562.8	0	0	0.5
WSLGYTG	286621	392390	42446.9	513785	156812	298449	126636	333043	0.501011
KSTVEIS	408044	1791.64	1862.87	10765.8	1538.46	2366.32	2128.28	4598.68	0.503903
GQSVVSL	1589.38	47230	0	0	693.221	1408.06	6170.92	720.099	0.513923
NSMKHVH	0	0	0	10210.3	0	16497.2	7328.32	1258.71	0.573809
GKPNNHT	0	0	1940.49	0	16055.6	0	0	7789.37	0.579337
LVPLSSL	0	0	0	10210.3	0	15860.2	7328.32	1258.71	0.581294
GLMLSHT	723.051	7799.94	806.69	1882.63	1003.35	3224	20901.6	737.663	0.597946
SPLHSNY	40917.4	11376.2	97623.4	23766.1	4414.72	46220	22656.9	5266.09	0.600465
AGIHSRV	24167.2	1763.65	1391.61	1225.41	2906.66	0	8557.02	930.86	0.600732
FQRSELT	3638.58	5546.39	17658.5	3235.25	10177.4	8504.21	4890.12	4083.49	0.606028
ASWASTH	34363.3	6046.79	29814.3	7746.78	2738.42	4268.87	8318.41	15684.1	0.614743
YLPHALG	2085.85	1301.74	1250.23	8929.79	770.245	20263.2	2317.53	2104.68	0.622256
GSTSFSK	24513.8	8517.29	11856.4	17024.3	7684.21	36249.1	18271.4	3234.59	0.628398
AITSRNA	13768	1665.67	21533.9	34319.9	1901.29	2120.47	113537	1724.14	0.645915
YVPFGHW	0	7163.06	0	0	0	0	20034.9	0	0.650721
HSAHRGT	17933	21412.2	60670.9	62084.5	26839	59579.8	6812.7	35030.2	0.654068
SIQANLE	51836.4	34044.7	23485.5	16833.5	8296.35	18888.6	19352	25493.3	0.65788
SIHERAK	15717.2	20383.4	3284.98	23426.9	17875.8	10568.8	49891.2	14481	0.668256
NPAATMA	366744	153836	1.98772e+06	271006	133159	1.11159e+06	45360.4	39043.4	0.677515
SFLVTRN	12648.4	16877.1	16222.5	17079.4	15966.4	15706.5	23312.4	15113.3	0.693639
DNDLSLS	8093.51	6347.73	8962.3	34799	2426.27	11144.3	18016.4	3945.91	0.69805
IFSSEWK	9702.88	6060.78	6270.56	21612.1	22179	2628.93	40305.7	9891.12	0.698515
VPGKPPF	34343.3	16901.6	15939.8	16858.9	24617.4	19668.1	18457.9	14012.7	0.700503
KWTAIPV	9139.77	1291.24	27945.9	0	741.868	0	9349.64	9715.48	0.720621
HDVMWQR	32930.5	33320.3	39863.3	49453	29599.7	42448.4	49159	38519.5	0.74574
QLPRNFW	0	0	18043.8	0	0	4352.68	7608.06	1241.15	0.754244
AAHTTMI	10892.4	23165.4	9394.75	17020	5624.82	12502.1	21680.5	7648.86	0.761708
YRAIPSP	96105.8	42659.9	31580.1	70679.3	21526.3	14605.8	88030.3	16767.2	0.822396
STNPTSL	4808.12	7785.94	7867.31	13903.5	3648.53	0	27231.6	8486.05	0.835038
VECINNC	2389.07	5245.45	1652.19	20094.1	5689.68	5626.64	8625.58	14958.2	0.852243
YMGPSKT	10202.7	28249.8	2702.83	3027.48	4844.44	7048.66	3148.54	18918.7	0.894022
STTGTQY	1419.45	87741.4	2758.27	4096	972.941	1651.11	63692.2	14744.5	0.920986
FTLPNMF	143311	0	2614.12	0	0	863.272	1840.31	0	0.955449
QTQGYGL	0	0	0	0	51075.4	0	0	0	#DIV/0!	*
VDVSKWR	0	0	0	0	40046.7	0	0	0	#DIV/0!	*
VVWRPHT	0	0	0	0	24058	0	0	0	#DIV/0!	*
TDPLFRN	0	0	0	0	21619.6	0	0	0	#DIV/0!	*
TRHIPPF	45652.2	0	0	0	1716.84	0	0	0	#DIV/0!	*
NGSHVAP	42450.1	0	0	0	0	0	0	0	#DIV/0!	*
QHNSPSN	40487.5	0	0	0	0	0	0	0	#DIV/0!	*
7-mer peptide	PI	P14	Y14	Z14	P28a	P28b	Y28	Z28
* calculation of t-test p-value results in division by 0.

## Sheet: Sheet2
7-mer peptide	PI	P14	Y14	Z14	P28a	P28b	Y28	Z28	t-test p-value
GLLQKPL	32510.6	281575	52831.3	52154	699794	539475	1.04696e+06	1.07501e+06	0.0938878
ANPTFFS	13934.6	10067.5	8834.78	8064.79	15836.6	16838	25539.4	17821	0.0638884
GLLEKLH	0	0	0	0	7317.33	3997.87	1944.53	26520.7	0.30301
GWFDKSS	0	0	0	0	0	0	27341.3	39122.5	0.196036
GFLKYGD	0	0	0	0	0	0	26979.3	1773.9	0.386014
DDTTWSG	0	0	0	0	0	3369.28	70600.9	960.132	0.387998
GFLSLNP	0	0	0	0	2026.96	1081.19	43311.7	0	0.408422
GWLEASY	0	0	0	0	922.267	0	106041	529.829	0.419772
ILKNPQI	0	0	0	0	16598.8	12446.2	0	0	0.42265
GGIWMTA	0	0	0	0	18558.9	12703.2	0	0	0.42265
GIWLGNN	789.692	0	0	0	13623.2	0	25374.8	0	0.42265
LPLMEID	0	0	0	0	58567	14642.1	0	0	0.42265
SIWMLNS	0	0	0	0	16416.4	2682.01	0	0	0.42265
SLNAWNT	0	0	0	0	36031.3	1558.92	0	0	0.42265
QSQGYRV	0	0	0	0	0	16351.9	0	0	0.42265
GFLDKSL	0	0	0	0	0	0	68524.7	0	0.42265
GFMHHRT	0	0	0	0	0	0	47864.4	0	0.42265
STAFGKP	0	0	0	0	0	0	19579.7	0	0.42265
GVLWSTA	0	0	0	0	0	0	0	61164.5	0.42265
KLADKLP	0	0	0	0	0	0	0	11591.8	0.42265
MLFPITN	114782	0	0	0	0	544.784	0	0	0.42265
AIWMVPQ	0	0	0	0	20636.5	6182.6	0	0	0.42265
AWKEKAN	0	0		0	1272.93	24562.8	0	0	0.5
QTQGYGL	0	0	0	0	51075.4	0	0	0	#DIV/0!	*
VDVSKWR	0	0	0	0	40046.7	0	0	0	#DIV/0!	*
VVWRPHT	0	0	0	0	24058	0	0	0	#DIV/0!	*
TDPLFRN	0	0	0	0	21619.6	0	0	0	#DIV/0!	*
TRHIPPF	45652.2	0	0	0	1716.84	0	0	0	#DIV/0!	*
NGSHVAP	42450.1	0	0	0	0	0	0	0	#DIV/0!	*
QHNSPSN	40487.5	0	0	0	0	0	0	0	#DIV/0!	*
AALEKVI	1082.91	0	0	1492.54	3766.09	2955.8	973.635	15262.6	0.276152
GFLGPMI	2968.84	3968.2	3373.68	3693.18	3350.57	3570.43	771231	3866.87	0.422818
LVKNFNI	1066.25	927.314	1216.97	983.718	19087.9	187799	1214.99	541.538	0.424024
GGQMRML	12371.8	1448.71	0	2005.6	1301.31	17757.2	1450.85	2950.65	0.341531
WTHPSLP	1336.15	0	803.918	0	0	7777.83	27859.7	0	0.28561
AAAVDRR	0	969.306	0	0	0	0	48936.8	980.623	0.422745
GYLNKLT	1632.7	1189.76	1119.94	1386.53	5010.65	7884	0	131646	0.398758
SPSRYDY	28555.5	0	0	1458.62	1333.74	11658.4	0	0	0.498791
YLLPSGK	0	0	0	1484.06	0	23076.5	3891.8	0	0.372549
QAMMLRP	0	1511.7	0	0	0	0	19497.4	0	0.469007
LQKRVPT	0	1543.19	0	0	3796.5	0	1025.74	13248.7	0.450547
AGIHSRV	24167.2	1763.65	1391.61	1225.41	2906.66	0	8557.02	930.86	0.600732
GKPNNHT	0	0	1940.49	0	16055.6	0	0	7789.37	0.579337
SFLVTRN	12648.4	16877.1	16222.5	17079.4	15966.4	15706.5	23312.4	15113.3	0.693639
TIGPKWP	1302.82	2404.02	1926.63	0	974.968	21386.2	7309.12	0	0.287047
FTLPNMF	143311	0	2614.12	0	0	863.272	1840.31	0	0.955449
VPGKPPF	34343.3	16901.6	15939.8	16858.9	24617.4	19668.1	18457.9	14012.7	0.700503
GVLWAHQ	7287.16	8426.31	9441.88	10172.2	7998.39	7163.21	10657.9	1.40299e+06	0.42267
FLGDARN	0	0	0	3727.1	0	0	0	35832.3	0.42265
GWMTEHA	4055.08	6438.71	4709.85	4176.56	2509.38	4319.16	330117	3237.52	0.428091
HEEEVMM	24557.1	6039.79	0	2162.48	2195.2	4525.89	1390.52	8064.53	0.46617
SLAVNRP	31297.8	0	0	4740.5	0	547.577	0	0	0.492713
RLLQYNS	0	0	0	4910.11	0	0	0	11913.8	0.42265
EGAPLSR	28109	2823.93	5109.04	0	4171.49	539.196	0	0	0.237256
TNHPALP	0	0	0	6029.51	0	0	0	26681.7	0.42265
QMPPADL	28428.9	14606.1	16527.5	16384	11513.1	12432.2	13315.5	9572.05	0.101587
ETLNRHN	759.703	7537.49	828.867	0	54371.2	42322.7	1001.06	535.684	0.410978
GLMLSHT	723.051	7799.94	806.69	1882.63	1003.35	3224	20901.6	737.663	0.597946
YVPFGHW	0	7163.06	0	0	0	0	20034.9	0	0.650721
VTLPDPR	15457.3	15347.9	5888.01	8314.96	15323.8	18338.3	7687.6	21038	0.233603
YLPHALG	2085.85	1301.74	1250.23	8929.79	770.245	20263.2	2317.53	2104.68	0.622256
TSDATQR	23367.5	10760.3	1849.01	6839.39	7240.31	2441.75	3310.36	5386.11	0.440137
KSTVEIS	408044	1791.64	1862.87	10765.8	1538.46	2366.32	2128.28	4598.68	0.503903
NSMKHVH	0	0	0	10210.3	0	16497.2	7328.32	1258.71	0.573809
LVPLSSL	0	0	0	10210.3	0	15860.2	7328.32	1258.71	0.581294
LTQQLHT	1882.6	6477.2	13073.4	4795.63	9326.05	39914.5	20325.7	1290.91	0.375797
HLSMAVQ	7597.03	15288.4	8499.36	10901.5	2485.05	11124.8	7890.56	11407.4	0.418801
SIHERAK	15717.2	20383.4	3284.98	23426.9	17875.8	10568.8	49891.2	14481	0.668256
FQRSELT	3638.58	5546.39	17658.5	3235.25	10177.4	8504.21	4890.12	4083.49	0.606028
GSTSFSK	24513.8	8517.29	11856.4	17024.3	7684.21	36249.1	18271.4	3234.59	0.628398
STNPTSL	4808.12	7785.94	7867.31	13903.5	3648.53	0	27231.6	8486.05	0.835038
HAHTLAH	35396.2	1966.61	14024.2	1009.16	717.544	2067.38	4624.08	0	0.370511
HMKSSQI	932.969	14630.6	920.348	1013.4	75250.9	60898.4	987.348	603.01	0.426958
VECINNC	2389.07	5245.45	1652.19	20094.1	5689.68	5626.64	8625.58	14958.2	0.852243
ATKTIAP	15254	21240.7	9660.88	12338.9	10909.1	6448	6159.95	8626.55	0.18807
NIPVLGG	1212.86	4643.57	17411.8	9531.89	1702.65	4615.29	9456.6	2719.4	0.184381
FQLPNSE	1.11332e+06	5521.89	20358.5	6025.27	4493.77	6313.9	24752.3	10789.8	0.120164
LPYLHEH	44509.3	4759.05	2422.84	16613	1818.18	745.934	1341.15	679.118	0.262714
NMADWNV	4541.56	12258	17461.7	17164.2	1481.71	6878.24	4297.71	3899.07	0.0556574
GTIAFRN	5774.41	20306.4	5990.58	4579.38	92530.8	571724	7874.1	3875.66	0.421418
AAHTTMI	10892.4	23165.4	9394.75	17020	5624.82	12502.1	21680.5	7648.86	0.761708
HMAVHPL	42013.6	17993.4	0	1238.13	0	583.896	0	764.008	0.407146
QLPRNFW	0	0	18043.8	0	0	4352.68	7608.06	1241.15	0.754244
IFSSEWK	9702.88	6060.78	6270.56	21612.1	22179	2628.93	40305.7	9891.12	0.698515
ATDAANQ	7470.42	17702.9	22263	5813.27	10773.3	8610.37	2506.77	4273.76	0.195293
HDVMWQR	32930.5	33320.3	39863.3	49453	29599.7	42448.4	49159	38519.5	0.74574
GLIQYNS	0	0	0	19911.8	0	0	0	11896.3	0.42265
GVLRYAP	71255.5	8888.22	3326.56	21811.4	1451.3	52721.1	44636.4	3942.98	0.381771
DSRMPRN	2015.88	4584.08	23119.6	21421.3	24751.2	9350.72	16444.8	2731.11	0.417343
AIIKHND	0	0	0	20535.1	0	0	0	25159.6	0.42265
HAFPPRH	0	888.822	20929.6	0	0	0	2377.86	0	0.395682
SLLTPVP	21401.6	20960.8	0	0	0	514.052	0	0	0.42265
NSLKVLG	1146.22	22280	17503.2	18029.2	2945.17	18553.4	2369.64	919.151	0.102704
GLTYTSQ	8013.54	26045.3	12003.3	11872.5	4645.8	3156.95	3812.26	7522.99	0.17173
TQMWAMG	16253.7	24743.5	12020	14369.9	5892.38	1838.3	8120.94	4935.31	0.165674
VPSANAI	749.707	0	1713.18	23287	0	681.678	0	0	0.398957
NTALSST	24150.6	28708.2	18822.8	19992.4	8221.36	12479.7	13669.3	5280.73	0.0739331
HHHPYLS	0	23564.3	0	0	0	0	0	0	0.42265
VHASLPS	13581.4	1445.21	1272.41	23846.7	0	0	0	0	0.35894
VYSHGNR	3608.59	24754	0	0	0	0	0	1955.39	0.469908
TKIVGSM	0	7499	26593.1	1615.5	15520.4	1511.43	6201.09	1861.72	0.290115
YMGPSKT	10202.7	28249.8	2702.83	3027.48	4844.44	7048.66	3148.54	18918.7	0.894022
FLPPNFH	93850	0	25509.2	0	608.088	695.647	4506.15	0	0.442078
SIQANLE	51836.4	34044.7	23485.5	16833.5	8296.35	18888.6	19352	25493.3	0.65788
APKYTFK	0	0	0	26013.4	0	0	0	46367.4	0.42265
ASWASTH	34363.3	6046.79	29814.3	7746.78	2738.42	4268.87	8318.41	15684.1	0.614743
SVDIWTI	763.035	2837.93	27981.9	4240.16	7080.18	5847.34	6719.45	778.644	0.423632
KWTAIPV	9139.77	1291.24	27945.9	0	741.868	0	9349.64	9715.48	0.720621
MKPGDFS	0	0	0	28595.7	4060	0	0	2836.49	0.42265
AYIHPIM	0	0	29356.9	0	0	0	0	0	0.42265
MMSYPKH	3548.61	23242.3	11360.2	32712.9	2896.53	4724.25	11126.9	3161.41	0.200352
HILNWPT	46278.6	0	2907.97	29982.2	1258.74	0	4072.81	737.663	0.446085
HHRFEEK	0	0	0	29999.2	0	0	0	0	0.42265
GPLIWFS	16283.6	18885.7	30648.7	36813.1	11845.6	10546.5	10592	6442.84	0.0913228
YPAPMLF	23071	5948.81	19188.7	32280.4	1133.07	3268.7	14423.5	3585.86	0.285696
GALVSRA	0	31458.7	0	0	0	0	0	0	0.42265
DNDLSLS	8093.51	6347.73	8962.3	34799	2426.27	11144.3	18016.4	3945.91	0.69805
AITSRNA	13768	1665.67	21533.9	34319.9	1901.29	2120.47	113537	1724.14	0.645915
GSNSTPN	0	0	0	34146	0	0	0	6030.1	0.42265
GFHYSLH	23920.7	44784	20752.2	29367.4	11951	9786.55	11744	9864.77	0.107107
SSMPWDH	23387.5	36487.2	11060.8	9408.93	4130.95	3707.32	11776.9	960.132	0.30919
TGQWMQS	13031.6	15746.8	39051	27518.7	11241.5	2486.45	10800.5	22571.9	0.151123
FWSSPQM	0	4213.15	40445.4	1513.74	0	3894.5	0	0	0.396934
TVKGGDM	0	0	0	40697.1	0	0	0	0	0.42265
SPSTNPS	8233.45	49599.1	7243.58	49737.1	6137.64	9722.29	17240.2	14677.1	0.306073
LVWSHRP	27849.1	52804.4	15665.3	27497.5	7779.48	23327.9	7915.24	8702.66	0.096725
GQSVVSL	1589.38	47230	0	0	693.221	1408.06	6170.92	720.099	0.513923
YVKIGDK	10036.1	12135.6	10803	56987.8	8790.93	7428.61	10729.2	2.07156e+06	0.424021
DWKHFMI	5964.34	53682.7	6253.93	5686.06	332557	564424	7196.67	3404.37	0.42417
YMNRHND	5964.34	54890	6253.93	5686.06	332557	564424	7196.67	3404.37	0.424174
HPNHSIN	0	52122	0	0	0	636.978	0	0	0.42265
GPHAAAG	766.368	860.827	651.451	54524.3	1185.77	597.865	0	960.132	0.412844
HSAHRGT	17933	21412.2	60670.9	62084.5	26839	59579.8	6812.7	35030.2	0.654068
VMKSAMI	1679.34	57318.5	1632.79	2586.5	234903	24230.3	2591.79	1583.63	0.422392
YRAIPSP	96105.8	42659.9	31580.1	70679.3	21526.3	14605.8	88030.3	16767.2	0.822396
ETMKPAD	1632.7	5742.35	58480.9	44330.9	2746.53	2045.03	144306	65397.3	0.326409
TLKTSAI	906.313	58721.7	0	0	0	0	0	0	0.42265
AWPYVTL	47418.2	90113.9	33007.8	79791.4	31894.2	26250.2	63549.6	31137	0.449014
LETVVSS	45472.3	80511.8	33512.3	73554.1	15603.5	24367.2	40341.4	25481.6	0.242511
LLAPPYW	20738.6	72302.5	48501.2	89594.7	46097.2	74325.2	24768.7	23555.4	0.278354
QTEKNPL	12058.6	3737.25	23801.5	71964.1	99900.8	14725.9	4168.8	1870.5	0.382482
NAAQKPI	1019.6	72925.4	11094.1	14247	1953.99	1665.08	1667.52	2690.13	0.268491
KNHDWGV	33943.4	83262.3	6963.6	58505.8	34875.9	27378.9	34252.7	11079.6	0.438817
NNSVSMN	18199.6	82041	11060.8	26768.2	4846.46	6213.33	15117.4	8585.57	0.334874
YDGQWRL	0	0	83457.8	1161.81	17367	10457.1	885.871	784.498	0.49715
MQEMRQM	79359	44546.1	97720.4	49588.7	29405.1	19302.1	60557.3	14955.2	0.0123321
SAGLLKG	1329.48	85935.8	2492.15	1517.98	51794.9	70106.7	1535.87	913.297	0.36733
STTGTQY	1419.45	87741.4	2758.27	4096	972.941	1651.11	63692.2	14744.5	0.920986
QWTVVTP	4168.37	4409.12	88744.3	1284.77	10728.7	11901.4	20830.3	725.954	0.484736
VLNRFNT	22278	106802	22762	29074.8	2.75093e+06	1.33744e+06	31000	18230.8	0.423908
IPQKWPT	85533.3	811.837	656.995	92473.8	723.625	757.109	905.069	2040.28	0.423886
SPLHSNY	40917.4	11376.2	97623.4	23766.1	4414.72	46220	22656.9	5266.09	0.600465
SAIERLH	154413	5493.9	95419.6	7547.49	4593.09	2195.9	43624.3	2918.45	0.338261
MRLSVPN	76130.3	121846	82274.1	59994.1	35865.1	58020.8	32151.9	24181.9	0.025255
HWNTVVS	217535	112177	34454.8	92164.2	29137.6	28557.8	12893.1	38976.1	0.0984595
HDSPTAA	65117.9	114885	140214	90536	46336.3	61392.9	51857.7	38469.7	0.0320878
KPGDLWV	743.043	1914.12	28580.7	108603	1017.53	670.503	11346.3	629.355	0.332341
AVKPADK	739.711	1095.28	2228.79	114162	1264.82	983.404	9667.78	3650.26	0.462146
HLIRHNA	676.403	0	720.754	114807	721.598	553.165	0	15742.7	0.421697
ADIRHIK	88968.6	178919	114807	49550.6	68639	22054	17251.2	44195.4	0.188427
AIMHHNG	4181.7	4472.1	5075.77	166155	4536.34	3805.1	5496.24	504304	0.423072
LTSGIAK	1616.04	192489	1358.34	1428.94	19505.4	55607	1667.52	898.66	0.421723
TVKPGDA	982.95	1049.79	1039.55	218610	1161.45	874.447	1253.38	1987.59	0.422753
SILPVTR	108464	146152	259183	92223.6	32589.5	80231.3	103307	52795.6	0.132103
AGHVVPR	16943.4	196178	268861	96578.2	70471.4	74235.8	31979.1	101042	0.232203
TFKNAVI	5304.6	306986	5244.87	7963.03	754786	56534.6	7056.8	4127.4	0.418068
ADARYKS	677652	839832	856123	813128	471646	621430	735207	490935	0.0629679
WSLGYTG	286621	392390	42446.9	513785	156812	298449	126636	333043	0.501011
YHVKPAD	1592.71	395130	1505.27	2459.3	4159.32	2064.59	1889.67	1296.76	0.42151
MPRLPPA	388458	280591	410276	538425	142836	170461	484865	135068	0.40338
QHFVGHN	4418.28	4157.17	667333	4770.19	3500.56	5766.32	27486.7	5365.62	0.424641
NPAATMA	366744	153836	1.98772e+06	271006	133159	1.11159e+06	45360.4	39043.4	0.677515
7-mer peptide	PI	P14	Y14	Z14	P28a	P28b	Y28	Z28	t-test p-value
* calculation of t-test p-value results in division by 0.
