# Supplementary material for: Comparison of motif-based and whole-unique-sequence-based analyses of phage display library datasets generated by biopanning of anti-Borrelia burgdorferi immune sera
Source: PLoS One. 2020 Jan 15;15(1):e0226378. doi: 10.1371/journal.pone.0226378 (PMC6961823; doi:10.1371/journal.pone.0226378)
Supplement: S3 Table — PI denotes pooled preimmune serum sample. P14, Y14, and Z14 are non-protective serum samples. P281, P28b, Y28, and Z28 are protective serum samples. P28a and P28b are technical replicates. (XLSX) [file pone.0226378.s003.xlsx]

## Sheet: Sheet1
P14		Y14		Z14		P28a		P28b		Y28		Z28		PI
ADARYKS	839832	NPAATMA	1.98772e+06	ADARYKS	813128	VLNRFNT	2.75093e+06	VLNRFNT	1.33744e+06	GLLQKPL	1.04696e+06	YVKIGDK	2.07156e+06	FQLPNSE	1.11332e+06
YHVKPAD	395130	ADARYKS	856123	MPRLPPA	538425	TFKNAVI	754786	NPAATMA	1.11159e+06	GFLGPMI	771231	GVLWAHQ	1.40299e+06	ADARYKS	677652
WSLGYTG	392390	QHFVGHN	667333	WSLGYTG	513785	GLLQKPL	699794	ADARYKS	621430	ADARYKS	735207	GLLQKPL	1.07501e+06	KSTVEIS	408044
TFKNAVI	306986	MPRLPPA	410276	NPAATMA	271006	ADARYKS	471646	GTIAFRN	571724	MPRLPPA	484865	AIMHHNG	504304	MPRLPPA	388458
GLLQKPL	281575	AGHVVPR	268861	TVKPGDA	218610	YMNRHND	332557	YMNRHND	564424	GWMTEHA	330117	ADARYKS	490935	NPAATMA	366744
MPRLPPA	280591	SILPVTR	259183	AIMHHNG	166155	VMKSAMI	234903	GLLQKPL	539475	ETMKPAD	144306	WSLGYTG	333043	WSLGYTG	286621
AGHVVPR	196178	ADIRHIK	159919	HLIRHNA	114807	WSLGYTG	156812	WSLGYTG	298449	WSLGYTG	126636	MPRLPPA	135068	HWNTVVS	217535
LTSGIAK	192489	HDSPTAA	140214	AVKPADK	114162	MPRLPPA	142836	LVKNFNI	187799	AITSRNA	113537	GYLNKLT	131646	SAIERLH	154413
ADIRHIK	178919	MQEMRQM	97720.4	KPGDLWV	108603	NPAATMA	133159	MPRLPPA	170461	GWLEASY	106041	AGHVVPR	101042	FTLPNMF	143311
NPAATMA	153836	SPLHSNY	97623.4	AGHVVPR	96578.2	QTEKNPL	99900.8	SILPVTR	80231.3	SILPVTR	103307	ETMKPAD	65397.3	MLFPITN	114782
SILPVTR	146152	SAIERLH	95419.6	IPQKWPT	92473.8	GTIAFRN	92530.8	LLAPPYW	74325.2	YRAIPSP	88030.3	GVLWSTA	61164.5	SILPVTR	108464
MRLSVPN	121846	QWTVVTP	88744.3	SILPVTR	92223.6	HMKSSQI	75250.9	AGHVVPR	74235.8	GYLNKLT	73302.4	SILPVTR	52795.6	YRAIPSP	96105.8
HDSPTAA	114885	YDGQWRL	83457.8	HWNTVVS	92164.2	AGHVVPR	70471.4	SAGLLKG	70106.7	DDTTWSG	70600.9	APKYTFK	46367.4	FLPPNFH	93850
HWNTVVS	112177	MRLSVPN	82274.1	HDSPTAA	90536	ADIRHIK	68639	HDSPTAA	61392.9	GFLDKSL	68524.7	ADIRHIK	44195.4	ADIRHIK	88968.6
VLNRFNT	106802	HSAHRGT	60670.9	LLAPPYW	89594.7	LPLMEID	58567	HMKSSQI	60898.4	STTGTQY	63692.2	GWFDKSS	39122.5	IPQKWPT	85533.3
AWPYVTL	90113.9	ETMKPAD	58480.9	AWPYVTL	79791.4	DWKHFMI	57223.1	HSAHRGT	59579.8	AWPYVTL	63549.6	NPAATMA	39043.4	MQEMRQM	79359
STTGTQY	87741.4	GLLQKPL	52831.3	LETVVSS	73554.1	ETLNRHN	54371.2	MRLSVPN	58020.8	MQEMRQM	60557.3	HWNTVVS	38976.1	MRLSVPN	76130.3
SAGLLKG	85935.8	LLAPPYW	48501.2	QTEKNPL	71964.1	SAGLLKG	51794.9	TFKNAVI	56534.6	HDSPTAA	51857.7	HDVMWQR	38519.5	GVLRYAP	71255.5
KNHDWGV	83262.3	WSLGYTG	42446.9	YRAIPSP	70679.3	QTQGYGL	51075.4	LTSGIAK	55607	SIHERAK	49891.2	HDSPTAA	38469.7	HDSPTAA	65117.9
NNSVSMN	82041	FWSSPQM	40445.4	HSAHRGT	62084.5	HDSPTAA	46336.3	GVLRYAP	52721.1	HDVMWQR	49159	FLGDARN	35832.3	SIQANLE	51836.4
LETVVSS	80511.8	HDVMWQR	39863.3	MRLSVPN	59994.1	LLAPPYW	46097.2	SPLHSNY	46220	AAAVDRR	48936.8	HSAHRGT	35030.2	AWPYVTL	47418.2
NAAQKPI	72925.4	TGQWMQS	39051	KNHDWGV	58505.8	VDVSKWR	40046.7	HDVMWQR	42448.4	GFMHHRT	47864.4	AWPYVTL	31137	HILNWPT	46278.6
LLAPPYW	72302.5	HWNTVVS	34454.8	YVKIGDK	56987.8	SLNAWNT	36031.3	ETLNRHN	42322.7	NPAATMA	45360.4	TNHPALP	26681.7	TRHIPPF	45652.2
TLKTSAI	58721.7	LETVVSS	33512.3	GPHAAAG	54524.3	MRLSVPN	35865.1	LTQQLHT	39914.5	GVLRYAP	44636.4	GLLEKLH	26520.7	LETVVSS	45472.3
VMKSAMI	57318.5	AWPYVTL	33007.8	GLLQKPL	52154	KNHDWGV	34875.9	DWKHFMI	37942.1	SAIERLH	43624.3	SIQANLE	25493.3	LPYLHEH	44509.3
YMNRHND	54890	YRAIPSP	31580.1	SPSTNPS	49737.1	SILPVTR	32589.5	GSTSFSK	36249.1	GFLSLNP	43311.7	LETVVSS	25481.6	NGSHVAP	42450.1
DWKHFMI	53682.7	GPLIWFS	30648.7	MQEMRQM	49588.7	AWPYVTL	31894.2	HWNTVVS	28557.8	LETVVSS	40341.4	AIIKHND	25159.6	HMAVHPL	42013.6
LVWSHRP	52804.4	ASWASTH	29814.3	ADIRHIK	49550.6	HDVMWQR	29599.7	KNHDWGV	27378.9	IFSSEWK	40305.7	MRLSVPN	24181.9	SPLHSNY	40917.4
HPNHSIN	52122	AYIHPIM	29356.9	HDVMWQR	49453	MQEMRQM	29405.1	AWPYVTL	26250.2	KNHDWGV	34252.7	LLAPPYW	23555.4	QHNSPSN	40487.5
SPSTNPS	49599.1	KPGDLWV	28580.7	ETMKPAD	44330.9	HWNTVVS	29137.6	AWKEKAN	24562.8	MRLSVPN	32151.9	TGQWMQS	22571.9	HAHTLAH	35396.2
GQSVVSL	47230	SVDIWTI	27981.9	TVKGGDM	40697.1	HSAHRGT	26839	LETVVSS	24367.2	AGHVVPR	31979.1	VTLPDPR	21038	ASWASTH	34363.3
GFHYSLH	44784	KWTAIPV	27945.9	GPLIWFS	36813.1	DSRMPRN	24751.2	VMKSAMI	24230.3	VLNRFNT	31000	YMGPSKT	18918.7	VPGKPPF	34343.3
MQEMRQM	44546.1	TKIVGSM	26593.1	DNDLSLS	34799	VPGKPPF	24617.4	LVWSHRP	23327.9	WTHPSLP	27859.7	VLNRFNT	18230.8	KNHDWGV	33943.4
YRAIPSP	42659.9	FLPPNFH	25509.2	AITSRNA	34319.9	VVWRPHT	24058	YLLPSGK	23076.5	QHFVGHN	27486.7	ANPTFFS	17821	HDVMWQR	32930.5
SSMPWDH	36487.2	QTEKNPL	23801.5	GSNSTPN	34146	IFSSEWK	22179	ADIRHIK	22054	GWFDKSS	27341.3	YRAIPSP	16767.2	GLLQKPL	32510.6
SIQANLE	34044.7	SIQANLE	23485.5	MMSYPKH	32712.9	TDPLFRN	21619.6	TIGPKWP	21386.2	STNPTSL	27231.6	HLIRHNA	15742.7	SLAVNRP	31297.8
HDVMWQR	33320.3	DSRMPRN	23119.6	YPAPMLF	32280.4	YRAIPSP	21526.3	YLPHALG	20263.2	GFLKYGD	26979.3	ASWASTH	15684.1	SPSRYDY	28555.5
GALVSRA	31458.7	VLNRFNT	22762	HHRFEEK	29999.2	AIWMVPQ	20636.5	VPGKPPF	19668.1	ANPTFFS	25539.4	AALEKVI	15262.6	QMPPADL	28428.9
NTALSST	28708.2	ATDAANQ	22263	HILNWPT	29982.2	LTSGIAK	19505.4	MQEMRQM	19302.1	GIWLGNN	25374.8	SFLVTRN	15113.3	EGAPLSR	28109
YMGPSKT	28249.8	AITSRNA	21533.9	GFHYSLH	29367.4	LVKNFNI	19087.9	SIQANLE	18888.6	LLAPPYW	24768.7	VECINNC	14958.2	LVWSHRP	27849.1
GLTYTSQ	26045.3	HAFPPRH	20929.6	VLNRFNT	29074.8	GGIWMTA	18558.9	NSLKVLG	18553.4	FQLPNSE	24752.3	MQEMRQM	14955.2	HEEEVMM	24557.1
VYSHGNR	24754	GFHYSLH	20752.2	MKPGDFS	28595.7	SIHERAK	17875.8	VTLPDPR	18338.3	SFLVTRN	23312.4	STTGTQY	14744.5	GSTSFSK	24513.8
TQMWAMG	24743.5	FQLPNSE	20358.5	TGQWMQS	27518.7	YDGQWRL	17367	GGQMRML	17757.2	SPLHSNY	22656.9	SPSTNPS	14677.1	AGIHSRV	24167.2
HHHPYLS	23564.3	YPAPMLF	19188.7	LVWSHRP	27497.5	ILKNPQI	16598.8	ANPTFFS	16838	AAHTTMI	21680.5	SIHERAK	14481	NTALSST	24150.6
MMSYPKH	23242.3	NTALSST	18822.8	NNSVSMN	26768.2	SIWMLNS	16416.4	NSMKHVH	16497.2	GLMLSHT	20901.6	VPGKPPF	14012.7	GFHYSLH	23920.7
AAHTTMI	23165.4	QLPRNFW	18043.8	APKYTFK	26013.4	GKPNNHT	16055.6	QSQGYRV	16351.9	QWTVVTP	20830.3	LQKRVPT	13248.7	SSMPWDH	23387.5
NSLKVLG	22280	FQRSELT	17658.5	VHASLPS	23846.7	SFLVTRN	15966.4	LVPLSSL	15860.2	LTQQLHT	20325.7	RLLQYNS	11913.8	TSDATQR	23367.5
HSAHRGT	21412.2	NSLKVLG	17503.2	SPLHSNY	23766.1	ANPTFFS	15836.6	SFLVTRN	15706.5	YVPFGHW	20034.9	GLIQYNS	11896.3	YPAPMLF	23071
ATKTIAP	21240.7	NMADWNV	17461.7	SIHERAK	23426.9	LETVVSS	15603.5	QTEKNPL	14725.9	STAFGKP	19579.7	KLADKLP	11591.8	VLNRFNT	22278
SLLTPVP	20960.8	NIPVLGG	17411.8	VPSANAI	23287	TKIVGSM	15520.4	LPLMEID	14642.1	QAMMLRP	19497.4	HLSMAVQ	11407.4	SLLTPVP	21401.6
SIHERAK	20383.4	WDVHRTG	17253.7	ELYLPPY	21908.9	GFLERTL	15396.8	YRAIPSP	14605.8	WSTTITW	19398.6	KNHDWGV	11079.6	LLAPPYW	20738.6
TQLMLHP	20334.4	MVPRDTY	17209.4	GVLRYAP	21811.4	VTLPDPR	15323.8	ANSASML	14541.5	SIQANLE	19352	SLAGQLP	10827.8	VPLIQSH	20035.5
GTIAFRN	20306.4	AESHVNT	17081.9	RVPPPSW	21781.7	NMNDTNN	14055	WNMNHPF	13628	VPGKPPF	18457.9	FQLPNSE	10789.8	WSTTITW	19245.8
SLVPDPF	20054.5	HWVAPFQ	16738.1	IFSSEWK	21612.1	GIWLGNN	13623.2	HYYSSQV	13493.9	GSTSFSK	18271.4	THVTFPF	10757.6	ASSHIHH	18742.7
DPRAPLT	19876	QMPPADL	16527.5	DSRMPRN	21421.3	AETQSQF	13171.2	SPSQGTL	13303.9	GGSGSMT	18200.1	IFSSEWK	9891.12	TIKAGKT	18406.1
AVQLPLN	19795.5	SFLVTRN	16222.5	FTNMRLN	20831.9	TAWASAA	12696.9	HNHMADP	13005	DNDLSLS	18016.4	GFHYSLH	9864.77	NNSVSMN	18199.6
HNHMADP	19354.6	ISPNSKT	16106.1	AIIKHND	20535.1	TTQLSKP	11985.4	GGIWMTA	12703.2	ADIRHIK	17251.2	KWTAIPV	9715.48	HSAHRGT	17933
GPLIWFS	18885.7	VPGKPPF	15939.8	VECINNC	20094.1	GFHYSLH	11951	AAHTTMI	12502.1	SPSTNPS	17240.2	QMPPADL	9572.05	AGHVVPR	16943.4
HMAVHPL	17993.4	LVWSHRP	15665.3	NTALSST	19992.4	GPLIWFS	11845.6	NTALSST	12479.7	WHSLPKP	16784.9	ALYRTHT	9147.6	ISTTLFP	16766.8
ATDAANQ	17702.9	ASGEYSR	15487.9	VTSTHIG	19916.1	LAQVVPY	11644.9	ILKNPQI	12446.2	DSRMPRN	16444.8	NIIQHNI	8705.59	FDLPNAT	16573.5
FSRSNNT	17647	TEHQTHI	15454.6	GLIQYNS	19911.8	MWLEKTT	11578	QMPPADL	12432.2	LAQVVPY	16236.4	LVWSHRP	8702.66	GPLIWFS	16283.6
VPGKPPF	16901.6	SLVHRQY	14969.5	SFMKPID	19398.8	QMPPADL	11513.1	ALVSLSQ	12071.8	ISTTLFP	15844.2	ATKTIAP	8626.55	TQMWAMG	16253.7
SFLVTRN	16877.1	HTPGAQL	14897.4	GPRVTPH	19246.1	DVMRPLP	11359.1	QWTVVTP	11901.4	TFLENNA	15512.3	NNSVSMN	8585.57	WQTERIW	16077.1
TNLHINP	16712.6	MKLTLPK	14825.4	GLYPLDY	18597.4	TGQWMQS	11241.5	SPSRYDY	11658.4	GFLSMAP	15229.8	STNPTSL	8486.05	SIHERAK	15717.2
HLAVGSY	16628.7	FSRSNNT	14797.6	VIRHNIP	18296.3	ATKTIAP	10909.1	DNDLSLS	11144.3	NNSVSMN	15117.4	YGDMPRF	8345.54	TTNLNPQ	15677.2
AVSQHKV	16600.7	GMLSWYS	14168.4	NSLKVLG	18029.2	ATDAANQ	10773.3	HLSMAVQ	11124.8	ANSASML	14988.5	TMMTVTA	8082.09	SHHQLRQ	15547.3
TGQWMQS	15746.8	HAHTLAH	14024.2	TESAPTL	17935.9	QWTVVTP	10728.7	ASSHIHH	10954.3	YPAPMLF	14423.5	HEEEVMM	8064.53	VTLPDPR	15457.3
VTLPDPR	15347.9	LTQQLHT	13073.4	ASSHIHH	17783.3	NPAYIWS	10457.1	ASMSTPL	10884.5	VNHSGYR	14385.1	GILELRE	7880.11	ATKTIAP	15254
HLSMAVQ	15288.4	TWLEVQV	12469	NMADWNV	17164.2	FQRSELT	10177.4	IWAVAKG	10638.6	TSAVSLR	14294.6	GKPNNHT	7789.37	ALYRTHT	15107.4
ALYRTHT	15057.5	ALYRTHT	12463.5	SFLVTRN	17079.4	WSTTITW	10096.3	SIHERAK	10568.8	QHPTLIW	14099.9	AFTTNPY	7774.73	AETQSQF	15104.1
HMKSSQI	14630.6	TQMWAMG	12020	GSTSFSK	17024.3	WSLPVPR	9978.73	GPLIWFS	10546.5	AQSYRLS	13973.7	HGDHVSH	7686.91	HNHMADP	14910.8
QMPPADL	14606.1	GLTYTSQ	12003.3	AAHTTMI	17020	ALYRTHT	9822.66	YDGQWRL	10457.1	GWPWWAL	13842.1	AAHTTMI	7648.86	SLFPQDL	14887.5
QYAIQRP	13899.2	GSTSFSK	11856.4	LAQVVPY	16977.6	MSKGVGA	9755.77	DHTANSI	10415.1	NTALSST	13669.3	FTNMRLN	7572.75	VMTTLQP	14554.3
MPYNGML	13647.3	ISTTLFP	11629.1	VPGKPPF	16858.9	LLNRFNT	9646.31	HSRLPTP	10392.8	NVVNQHI	13493.8	GLTYTSQ	7522.99	SWLHDPW	14497.7
QTKFTPD	13101.4	MMSYPKH	11360.2	SIQANLE	16833.5	LTQQLHT	9326.05	NMNDTNN	9912.27	GVKSEQL	13356.6	FKPGDST	7326.86	TNLHINP	14264.4
LQLPPKM	12712.9	NAAQKPI	11094.1	SYGATAP	16765.6	TSYEHQH	8918.63	GFHYSLH	9786.55	QMPPADL	13315.5	ASSHIHH	7034.14	VMGEPRP	14117.8
VDGARTH	12629	NNSVSMN	11060.8	HVHISRT	16723.2	TTYHVPS	8799.04	SPSTNPS	9722.29	HVIRGPH	12893.1	GKVVFSR	6817.52	ANPTFFS	13934.6
GYSGQSF	12555.5	SSMPWDH	11060.8	LPYLHEH	16613	YVKIGDK	8790.93	LPSHGRL	9571.43	HWNTVVS	12893.1	AGPGVPL	6776.54	AITSRNA	13768
TALTHLQ	12513.5	YVKIGDK	10803	HYPHPPA	16574.8	SIQANLE	8296.35	NQFSLSQ	9560.25	KVPTSHE	12470.8	SVTDTNH	6685.8	GQDYQHR	13604.7
VETLYKH	12387.5	SPWPRVP	10661.6	QMPPADL	16384	AVSQHKV	8235.54	LGTTRSL	9456.88	ALYRTHT	12284.3	VDGARTH	6472.11	ALVSLSQ	13598
NMADWNV	12258	SVENSWN	10625.6	KYLDLVT	16015.1	NTALSST	8221.36	DSRMPRN	9350.72	AHDSRLT	12193.7	GPLIWFS	6442.84	FTNMRLN	13591.4
YVKIGDK	12135.6	FAADPVL	10370.5	ISTTLFP	15960	KLMLPRP	8192.98	STNPTSL	9314.4	TEHRPFP	11925	HVSPLNW	6407.71	VHASLPS	13581.4
IVTQIPM	12107.6	HWWDRRP	10168.2	RLPGFPM	15688.6	ANSASML	8018.66	NLLEPTG	9292.05	TIGKFGP	11823.5	LPTKMNR	6357.95	MEQADPN	13458.1
TESAPTL	12072.6	WSTTITW	10126.6	GPMNGYM	15027.1	GVLWAHQ	7998.39	VAVRHAE	9269.7	YGDMPRF	11812.5	RLPGFPM	6346.24	RPNQVPT	13431.4
SLETMSN	11992.1	ATYEVSA	10098.9	HIKLADK	14984.7	VLNRLNT	7980.15	WHSLPKP	9183.1	SSMPWDH	11776.9	MNNHLTA	6293.55	HAANAMT	13398.1
DAFVTTR	11911.6	KLMLPRP	10076.7	VQIRFHS	14823.6	LVWSHRP	7779.48	SYGATAP	9046.2	GFHYSLH	11744	FSLPSTL	6281.84	TSTGLSD	13321.5
FPNPWPV	11523.2	IVTQIPM	10004.6	YMSAPSN	14738.8	GSTSFSK	7684.21	GLYPLDY	8995.91	NTGMRSF	11623.3	SVENSWN	6194.02	VGTYSHI	13318.1
MNHRDVL	11502.2	GYSGQSF	9938.09	TQMWAMG	14369.9	HNHMADP	7408.54	ATDAANQ	8610.37	YAPIMNR	11445	QQKQDAV	6185.24	TGQWMQS	13031.6
QSSPSMT	11477.7	SSPNRGV	9896.51	NAAQKPI	14247	ASSHIHH	7380.17	FQRSELT	8504.21	KPGDLWV	11346.3	GSNSTPN	6030.1	ERLSITV	12941.6
TSTGLSD	11425.2	ATKTIAP	9660.88	HQSARPT	14213	GLLEKLH	7317.33	HFKMTQI	8425.99	GFLAAYD	11332.6	AEIPMVA	5977.41	SFLVTRN	12648.4
SPLHSNY	11376.2	WPLLALT	9630.39	TQLMLHP	13933.2	HFYQEAM	7250.44	SARAEAY	8395.25	MMSYPKH	11126.9	DRFHTVL	5927.65	SLAFPMM	12538.4
VSSGFAT	11229.2	HHYGPIW	9466.83	STNPTSL	13903.5	TSDATQR	7240.31	ISTTLFP	8364.52	VPTTLAS	11121.4	LAQVVPY	5901.3	GGQMRML	12371.8
GYGWRTV	11152.3	TDDRYTH	9444.65	TIEWPTW	13640.6	VVLPPRS	7234.23	ALYRTHT	8071.18	RVPMTVS	11083	TTLSLTI	5787.14	HSRLPTP	12288.5
YKLPGTL	10921.3	GVLWAHQ	9441.88	NGATYPS	13543.1	SVDIWTI	7080.18	RLPGFPM	7909.14	GFMQHDI	11044.6	MKSLNPL	5734.45	QTEKNPL	12058.6
AETVESC	10854.8	VETLYKH	9441.88	WHSLPKP	13415.9	TTFHHHK	6922.07	TISLHHP	7895.17	VDGARTH	10992.5	QFNHPKG	5652.49	NQWDAIA	11758.7
TSDATQR	10760.3	AAHTTMI	9394.75	ETIVANT	13292.9	YDHNHKN	6766	GYLNKLT	7884	TGQWMQS	10800.5	THHRAML	5652.49	WAADIHM	11602.1
KVPTSHE	10623.9	FSFGTRP	9300.5	GWFYQND	13280.2	SVLQKTV	6739.65	MSKGVGA	7833.71	AETQSQF	10759.4	MQANPPR	5617.36	SLVSSRV	11435.5
YFPNTRT	10221.4	TATLNPF	9189.62	NIIQHNI	13203.9	SLAFPMM	6739.65	SRLMTEV	7819.74	YVKIGDK	10729.2	HYYSSQV	5526.61	KLMLPRP	11308.9
LWDPRFT	10081.5	HHARGVS	9134.17	VDGARTH	12945.2	GLTPFRP	6468.03	WTHPSLP	7777.83	SPLSYVR	10729.2	TTYHVPS	5471	AQLGSTL	10945.7
AETQSQF	10067.5	NETSRLR	8992.8	LTSKTRV	12936.7	SDWTRSQ	6466.01	APVRTHF	7702.4	GVLWAHQ	10657.9	TSDATQR	5386.11	KVPTSHE	10899.1
ANPTFFS	10067.5	DNDLSLS	8962.3	SLAFPMM	12830.7	TWTLARP	6391.01	TTQLSKP	7696.81	TPVKLRI	10638.7	QHFVGHN	5365.62	AAHTTMI	10892.4
TTWPPGM	10036	VGKPVRT	8915.18	IVTQIPM	12758.7	VPGSKPG	6364.66	AYTMRLP	7523.6	GPLIWFS	10592	NTALSST	5280.73	LPKKTEY	10859.1
MVLQPPP	9843.53	ANPTFFS	8834.78	QPQIIPH	12555.1	SPSTNPS	6137.64	LAQVVPY	7442.58	YPMIPSP	10567.4	TYFQHSP	5280.73	VDGARTH	10819.1
ASSHIHH	9822.53	TNLHINP	8737.76	KLMLPRP	12406.7	TQMWAMG	5892.38	YVKIGDK	7428.61	LSVSSPM	10523.5	SPLHSNY	5266.09	SLFPISD	10685.8
LVKTGVV	9798.03	WAFGSLK	8510.44	ATKTIAP	12338.9	MNQILVT	5872.11	GVLWAHQ	7163.21	HAANAMT	10507	HAANAMT	5225.11	KAVFPMS	10635.8
NQFSLSQ	9756.04	HLSMAVQ	8499.36	HEPTEPR	12156.6	VAVRHAE	5795.08	TESAPTL	7132.47	SLAGQLP	9826.85	MLSSHQA	5219.26	SVLRMLN	10635.8
LTSTTLR	9668.56	TSQWISQ	8491.04	TTFHHHK	12101.4	KVPTSHE	5764.68	YMGPSKT	7048.66	HVRSPHW	9821.37	FVHVGTW	5178.27	ALFDTVS	10532.6
VTRLISP	9605.57	AWWSPRN	8255.41	RMADTGT	11953	FSRSNNT	5699.82	NMADWNV	6878.24	GFGSVAM	9799.43	AETVESC	5093.38	DTYLSTS	10522.6
MQANPPR	9437.61	VLGMATP	7895.03	TGIQFGF	11914.9	KLPQIAS	5691.71	EYSPIPH	6730.17	AVKPADK	9667.78	AYVQRTL	5028.99	NFSTRDF	10515.9
QLQKTQL	9301.13	SSTSGPI	7870.08	GLTYTSQ	11872.5	VECINNC	5689.68	AQSYRLS	6716.2	NIPVLGG	9456.6	WAGLNAN	5005.57	NNQPHKG	10369.3
GVLRYAP	8888.22	STNPTSL	7867.31	STMYTVY	11791.9	SVENSWN	5659.28	TNLHINP	6531.82	GYFQKTS	9409.97	YSKGAQD	4976.3	IEKPARM	10336
STHVFHR	8853.22	TKWDLPY	7806.32	TKVNPTP	11295.8	AAHTTMI	5624.82	ATKTIAP	6448	NLFRTAL	9357.86	TQMWAMG	4935.31	YMGPSKT	10202.7
NNALKAH	8765.74	SVLQKTV	7703.75	TNLHINP	11283.1	NLKWPTL	5557.93	VDGARTH	6442.42	KWTAIPV	9349.64	VVLWAHQ	4911.9	YVKIGDK	10036.1
QMQTGKL	8723.75	NVVNQHI	7590.1	SNNPAGL	11244.9	MLNRFNT	5511.31	WDPGRVN	6341.84	SSHSVQR	9176.85	HSSTVTI	4897.26	KIALNPQ	9966.11
WHSLPKP	8657.26	DRNALQI	7542.97	LAVMPSP	11126.2	VLNLFNT	5497.12	FQLPNSE	6313.9	HPTVRSG	9165.88	AQSYRLS	4806.52	NLYFLPP	9939.45
APNARLS	8629.27	VPNIYSA	7537.43	SHVDWSN	11015.9	GLLQNPL	5405.91	WSTTITW	6313.9	AVSQHKV	8971.15	TSNTLHP	4803.59	GKQHLHY	9732.87
AGKSWTI	8534.79	YLSQSSK	7493.07	VMATNHP	10994.7	MLLDNYV	5369.42	MGRTLPN	6230.09	AETVESC	8949.21	LSVSSPM	4803.59	IFSSEWK	9702.88
GSTSFSK	8517.29	FKLPWAS	7412.68	HLSMAVQ	10901.5	FLNLFNT	5345.1	NNSVSMN	6213.33	STVLPWD	8932.76	SGATTHK	4762.61	AFQGVLA	9572.93
DAGPGRP	8471.8	VIHRPMT	7354.47	SSLTAIA	10770	VDGARTH	5209.29	AIWMVPQ	6182.6	RPIEPPE	8880.65	IVTQIPM	4753.83	VLTNVAH	9526.28
KLPVRPQ	8450.8	AWPNPSQ	7299.02	KSTVEIS	10765.8	HGARPPY	5186.99	WSTKVKA	6140.69	KTPTLAL	8773.68	SVLLIPS	4739.19	AETVESC	9429.65
GVLWAHQ	8426.31	SPSTNPS	7243.58	WSIQSGY	10689.5	GGSGSMT	5101.86	TYPVKTN	6095.99	HWWDRRP	8732.54	WTYPSRS	4727.48	IVTQIPM	9393
KTLLTEV	8387.82	ASMSTPL	7157.64	SLETMSN	10604.7	RLPGFPM	5014.7	WTDHSRL	6076.43	MHGSELH	8707.86	REAIMFQ	4724.55	LAQVVPY	9376.34
NRIEVVV	8303.83	AHTQYHD	7149.33	SLKTERG	10261.2	GYLNKLT	5010.65	ASPPPKW	6034.53	HLTLLMH	8653.01	SSDWFVQ	4657.23	FSTKLAT	9363.01
FTSTMQA	8219.85	VDGARTH	7099.43	NSMKHVH	10210.3	MAVSHSM	4917.41	SVDIWTI	5847.34	VECINNC	8625.58	KSTVEIS	4598.68	NLKWPTL	9316.36
ALAPWHG	8083.38	AETVESC	7091.11	GVLWAHQ	10172.2	IVTQIPM	4862.68	FVMPQSD	5799.85	VMAPVAS	8595.41	HNHMADP	4560.63	AHDSRLT	9263.05
TTIPTLG	8037.89	SVFTPVW	6999.63	LVPLSSL	10172.2	NNSVSMN	4846.46	QHFVGHN	5766.32	MEQADPN	8581.7	DGIHYFP	4461.1	VAPVSST	9186.41
KLMLPRP	8009.89	KNHDWGV	6963.6	SSPNRGV	10117	YMGPSKT	4844.44	QSHALMA	5749.56	AGIHSRV	8557.02	ASIALRQ	4393.78	KWTAIPV	9139.77
VVTHRMA	7918.91	GVNGNAC	6955.28	MKLTLPK	10095.8	EWHHKYT	4824.17	TEHQTHI	5716.04	NQWDAIA	8488.45	TSTGLSD	4364.5	KTPTLAL	9096.45
GVKSEQL	7855.92	NRIEVVV	6747.37	ATYEVSA	10074.6	WHSLPKP	4801.87	VECINNC	5626.64	NLNSLRH	8354.06	TNLHINP	4338.16	SLETMSN	9096.45
IPVWIPR	7827.93	TQLMLHP	6683.61	QNNIHTP	10040.7	MSQPSYH	4801.87	GWGASFN	5567.97	ASWASTH	8318.41	ATDAANQ	4273.76	MLFPSPL	8893.2
AQSYRLS	7799.94	GAVTQGT	6664.21	HPTNPTR	9989.83	GQDYQHR	4749.17	LSFPATH	5383.58	TPRSSHP	8290.98	GLLQNPL	4262.05	SSTSGPI	8773.24
GLMLSHT	7799.94	ANHQYRH	6594.9	GKQHLHY	9832.94	GMAHGPA	4737.01	IVTQIPM	5350.05	SVLQKTV	8225.16	VAPIHSL	4238.63	TVRQTVP	8733.26
STNPTSL	7785.94	VAVRHAE	6481.24	GYSGQSF	9828.7	VPWWSLA	4714.71	MKSLNPL	5283	TSTGLSD	8211.44	AAYAIRQ	4206.43	TPTKDHE	8583.32
WTYPSRS	7715.95	SSWTGVV	6470.16	TALTHLQ	9671.82	TESAPTL	4672.15	SSTSGPI	5246.68	SVENSWN	8151.11	KIALNPQ	4203.51	NPPPMTF	8426.71
FRETVPR	7691.46	HSRLPTP	6420.26	NIPVLGG	9531.89	GLTYTSQ	4645.8	KVQLEVS	5224.33	TQMWAMG	8120.94	YGALTVR	4162.52	HVSPLNW	8380.06
ATNYLVT	7673.96	NQTTSHH	6392.54	QMQTGKL	9514.93	GKVVFSR	4625.53	AFAPFKT	5134.93	GDLWNVP	8118.19	GHSREWH	4142.03	SPSTNPS	8233.45
DIKWADP	7652.96	FQTDGVR	6381.45	SSMPWDH	9408.93	SAIERLH	4593.09	QHPTLIW	5023.18	TALTHLQ	7967.35	TFKNAVI	4127.4	MKSLNPL	8186.8
TNDQHKT	7631.97	TTLSLTI	6276.11	AETQSQF	9090.91	TNLHINP	4589.04	LVTVHYS	4936.58	LVWSHRP	7915.24	FQRSELT	4083.49	DNDLSLS	8093.51
GPMNGYM	7593.48	IFSSEWK	6270.56	AETVESC	9082.43	GTVLATA	4568.77	WHLPAQR	4928.2	HLSMAVQ	7890.56	KTPTLAL	4077.63	WTYPSRS	8060.19
AATYALI	7579.48	YMNRHND	6253.93	TVVLHTY	9027.31	VLHRFNT	4556.61	YSFPYVN	4780.13	GTIAFRN	7874.1	QQLSRLA	4074.71	VETLYKH	8050.19
ETLNRHN	7537.49	AETQSQF	6223.44	SGKANSY	8955.23	AETVESC	4544.45	MMSYPKH	4724.25	TTLSLTI	7821.99	SWLERNM	4013.24	GLTYTSQ	8013.54
ALPLPIS	7509.49	KPAATMA	6209.58	YLPHALG	8929.79	AIMHHNG	4536.34	KTPTLAL	4710.28	YEPNLYM	7783.59	FAPKELG	4001.53	YSDVRSS	7706.99
TKIVGSM	7499	TTAQIGP	6093.15	VSSRDHL	8912.83	FQLPNSE	4493.77	LPKKTEY	4671.17	YTNPQSG	7698.57	QMQTGKL	3998.6	LPMLRHS	7670.34
SGLHYAL	7394.02	ILPQTSH	6082.06	WQVDPRN	8641.46	MVPRDTY	4441.07	NIPVLGG	4615.29	VTLPDPR	7687.6	HLQANFQ	3992.75	FQTDGVR	7610.36
QMLVSNQ	7369.52	HVIRGPH	6068.2	SPITSYK	8387.05	LIKDIRK	4424.86	QMQTGKL	4539.86	GALTQPP	7635.49	LPPSNMT	3983.96	HLSMAVQ	7597.03
ASYNSTH	7362.52	HAANAMT	6009.98	AYITTRT	8365.84	LPKKTEY	4414.72	HEEEVMM	4525.89	TYPVKTN	7627.26	MNKELTY	3954.69	TLPRQHL	7550.39
LAQVVPY	7359.02	GTIAFRN	5990.58	VTLPDPR	8314.96	SPLHSNY	4414.72	TQAVYSI	4520.31	QLPRNFW	7608.06	DNDLSLS	3945.91	ATDAANQ	7470.42
AYQRPLN	7289.04	SILKFMP	5926.82	ALVSLSQ	8272.56	HVSPLNW	4410.67	NVQNMRV	4506.34	VYPVYQI	7572.41	GVLRYAP	3942.98	QGIVWRS	7463.75
DTYMHRL	7275.04	VTLPDPR	5888.01	KLPQIAS	8187.76	VLSRPMN	4291.08	AETQSQF	4486.78	THFSQKQ	7566.93	NMADWNV	3899.07	THGPILV	7447.09
QGLHPVS	7187.56	LAQVVPY	5813.16	KTPTLAL	8149.6	FILDQYI	4285	VPYSSRL	4433.7	TNLHINP	7501.1	GTIAFRN	3875.66	SVENSWN	7393.78
YVPFGHW	7163.06	LLSVPTP	5771.58	ANPTFFS	8064.79	SARAEAY	4270.81	AETVESC	4425.32	YVFNEIN	7498.36	KLMLPDA	3872.73	RLAIDQT	7340.47
SVIPNAS	7117.57	MWPHPLY	5741.09	DRFHTVL	8009.67	VLDRFNT	4238.38	KVPTSHE	4361.06	LTPLAGS	7492.87	GFLGPMI	3866.87	NLLTAKL	7323.81
VFQTTYK	7110.57	TPVQTDF	5727.22	TFKNAVI	7963.03	MAHSRTY	4218.11	QLPRNFW	4352.68	YDRLNLR	7479.16	VLLQKPL	3846.38	VSNTPAL	7297.15
WSTTITW	7054.58	HNHMADP	5707.82	QQLSRLA	7937.59	EGAPLSR	4171.49	DPLTKLW	4324.74	IVTQIPM	7468.19	TSTRLAH	3825.89	GVLWAHQ	7287.16
SLKTERG	7047.59	WVHDIDG	5691.19	GSWTTGQ	7886.71	YHVKPAD	4159.32	GWMTEHA	4319.16	HAMAKLP	7457.22	GATLRTA	3825.89	VLSFPFI	7203.85
FSWPHHP	6984.6	HLGLLKT	5682.87	RPIEPPE	7835.82	SRAVANV	4147.16	TIGKFGP	4316.36	TPVQTDF	7416.08	HDSVHFD	3814.18	TTGDVIA	7190.53
NPAYIWS	6970.6	HHLRLNT	5663.47	ASWASTH	7746.78	SSMPWDH	4130.95	NQVLARH	4310.77	AAYAIRQ	7355.74	TANGRMV	3808.33	WTNVFVG	7133.88
QGDYFTY	6953.11	GLPFSIL	5644.06	TTLSLTI	7729.82	QNNIHTP	4098.52	ASWASTH	4268.87	NSMKHVH	7328.32	SLETMSN	3805.4	ALLQANA	7093.9
QNHLLVP	6865.62	WHLPAQR	5610.79	NLKWPTL	7695.9	VRNRFNT	4072.17	QNGWYAH	4266.07	HSRLPTP	7314.6	NLLEPTG	3802.48	QTINRSY	7067.24
QTWFWPT	6732.65	EGHTQSI	5608.02	VETLYKH	7678.94	QMQTGKL	4062.03	LQARPLT	4246.52	TIGPKWP	7309.12	HSTYAPG	3755.64	NPVLWPR	7033.92
MQMRSSS	6687.16	KMPTLYT	5591.39	TLLEYNW	7670.46	MKPGDFS	4060	QDVALHV	4190.64	DSRPGPF	7270.72	VQTKTGT	3732.22	NGYPNTN	6950.62
RPIEPPE	6610.17	GSPYLFV	5433.38	NTQVLNR	7666.22	MFSPTSR	4025.55	QPHISPH	4109.62	LLAQTYA	7248.78	NPANGPH	3720.51	ATYEVSA	6844
TPVQTDF	6585.68	SHSSEIS	5397.34	HAANAMT	7611.1	TTLSLTI	4017.44	KPAATMA	4109.62	YVQTVTI	7226.84	SDTNMGW	3705.88	TTFHHHK	6600.76
AHDSRLT	6543.69	NLKWPTL	5380.71	EWISALQ	7577.17	VYPVYQI	3873.52	DLVHYPE	4098.45	YMNRHND	7196.67	SLLTHNM	3694.17	TPVQTDF	6364.18
YGTVPFT	6515.69	WQTERIW	5361.3	AQSYRLS	7577.17	GWPWWAL	3859.33	VMAYANH	4098.45	HYYSSQV	7166.5	AVKPADK	3650.26	NSTSDLP	6274.22
TLKATPP	6494.7	VPLRVTP	5352.99	SAIERLH	7547.49	QSHALMA	3837.04	TSAVSLR	4090.07	HSTYAPG	7103.42	TWTLARP	3626.84	QGLLKTT	6250.89
LTQQLHT	6477.2	TLSYSWD	5350.21	WTDHSRL	7445.73	LQKRVPT	3796.5	GLLEKLH	3997.87	TFKNAVI	7056.8	KTLTATV	3623.91	HHYGPIW	6180.92
QPALRNL	6470.2	ALAPWHG	5350.21	IKPGDYL	7314.28	SVPRYHS	3794.47	MNKELTY	3942	SSTSGPI	7023.88	NLKWPTL	3618.06	MSHGSPR	6150.93
GWMTEHA	6438.71	NVGLGRY	5314.18	NPLRNGY	7242.2	AALEKVI	3766.09	AHDSRLT	3939.2	ALVSLSQ	6862.07	YPAPMLF	3585.86	HPTVRSG	6090.96
MANHHSP	6375.72	YTESRVQ	5255.96	AHPTSRV	7178.6	GLYPLDY	3729.61	FSRSNNT	3919.65	HSAHRGT	6812.7	DVKIGDK	3550.73	LQAYILK	6040.98
AESHVNT	6375.72	FVRDSMR	5250.42	GLPFSIL	7055.63	VSPVDSS	3711.37	IVSVPRV	3902.89	LTPGTSA	6790.76	KSHEVHH	3530.24	YMNRHND	5964.34
GDPTLLI	6351.23	TFKNAVI	5244.87	TPVQTDF	7055.63	TVVLHTY	3674.88	TSTGLSD	3902.89	TESAPTL	6782.53	LTSKTRV	3471.7	EHPDRTR	5921.02
DNDLSLS	6347.73	AYITTRT	5214.38	SNLAAFP	7013.23	STNPTSL	3648.53	FWSSPQM	3894.5	WGHTVER	6766.08	TDSHKYN	3457.06	KPLTADL	5864.38
SVPRYHS	6344.23	MSQPSYH	5189.43	MKSLNPL	6966.59	EWVNGNH	3632.31	AIMHHNG	3805.1	SVDIWTI	6719.45	LPKKTEY	3430.72	SYTPRLL	5827.73
VRVDSSH	6312.73	SPALHFL	5145.08	TSDATQR	6839.39	KTPTLAL	3616.1	QFNHPKG	3793.93	AIAHHWG	6620.72	TALSHMY	3419.01	TTLSLTI	5804.4
FQTDGVR	6302.24	GHPIQPT	5131.22	HTLKSTM	6758.82	QHFVGHN	3500.56	RPIEPPE	3791.14	VAVRHAE	6615.23	YMNRHND	3404.37	HTRWHDA	5781.08
LTLGGAR	6288.24	WHSLPKP	5125.67	IHTSPLL	6716.42	AVQLPLN	3460.02	LPTVAMS	3768.78	QNGWYAH	6593.29	MSKGVGA	3363.39	GTIAFRN	5774.41
LRIPVSQ	6270.74	YHHVALA	5109.04	AHLVQQS	6707.94	NNQPHKG	3453.94	QLSFPWE	3763.2	SPHYRQM	6590.55	TTGDVIA	3360.46	LPPPTTN	5684.45
HPKIHAY	6099.28	EGAPLSR	5109.04	FQTDGVR	6657.06	MIPNKNL	3453.94	GTLDSAH	3763.2	SITLAMR	6587.8	LQLPPKM	3337.05	TWTLARP	5664.46
IFSSEWK	6060.78	AIMHHNG	5075.77	SWTYPSA	6644.34	VLNSFNT	3376.92	SPHNNGD	3729.67	TTAQIGP	6560.38	SHPDFLG	3304.85	DGSTSYR	5611.14
ASWASTH	6046.79	HPAATMA	5039.74	LVPLNSS	6644.34	ELNRFNT	3364.76	SSMPWDH	3707.32	SLETMSN	6483.58	TQAVYSI	3269.72	NQKPPAD	5601.15
HEEEVMM	6039.79	RLPWLYH	4970.43	GVKSEQL	6635.86	GFLGPMI	3350.57	LSVSSPM	3687.77	GFLHGAT	6425.99	LSHTYPS	3246.3	SPTPNAV	5601.15
AAHLLKQ	6036.29	KVPTSHE	4892.81	APALKNY	6601.94	MNRPPAT	3348.54	GYSGQSF	3634.68	APVRTHF	6398.56	GWMTEHA	3237.52	TLFPSLY	5577.82
YTPLVLQ	6022.29	SCTSHAC	4859.55	MSQPSYH	6597.7	NQWDAIA	3338.41	VGTYSHI	3601.16	NTLIYNM	6384.85	GSTSFSK	3234.59	YTTSALH	5564.49
MSQPSYH	6015.29	LPKKTEY	4817.97	SVLPLNA	6584.98	NPNGVAQ	3332.32	FSHKYVI	3576.02	HEKNTVS	6362.91	YQVGYEG	3222.88	AVPSLTG	5554.5
NHWFKPS	5980.3	NQHLSLG	4795.79	TERQLSF	6538.33	HSSTVTI	3318.14	HPDLPPP	3576.02	IPRLPPA	6335.48	SSTSGPI	3208.25	TLHPNQL	5547.83
YPAPMLF	5948.81	SVPRYHS	4756.98	SSTSGPI	6521.37	YDRLNLR	3314.08	SWQDNQT	3573.22	AYLNNHS	6214.81	LSFPATH	3190.68	LTGKPVM	5517.85
APLELTT	5896.32	GWMTEHA	4709.85	LSNTLDP	6504.41	ALNRFNT	3295.84	GFLGPMI	3570.43	TKIVGSM	6201.09	AETQSQF	3178.97	GYMISNI	5504.52
YVSNDWN	5885.82	VALHQGR	4704.31	SISFAPP	6504.41	HKVPALT	3289.76	LPHHNTN	3545.28	SLAFPMM	6190.12	GGLWAHQ	3164.34	YTKMTIV	5504.52
KTPTLAL	5850.83	EAHSQPR	4615.6	HLTLLMH	6500.17	RPIEPPE	3249.22	LSRPVWT	3511.76	GQSVVSL	6170.92	MMSYPKH	3161.41	AFSRDNL	5487.86
LTSKTRV	5843.83	ASPARQN	4610.06	ANSASML	6398.41	SLPYVPS	3208.68	VITLDTY	3492.2	ATKTIAP	6159.95	GSLERTL	3140.92	SLSRLNT	5481.19
ALVSLSQ	5833.33	TYAVTIT	4571.25	SSVKPAD	6330.57	YVRPVLA	3204.63	TGIQFGF	3478.23	GYSGQSF	6031.05	YVAIPHV	3111.65	TIEWPTW	5444.54
TPAPKVM	5826.33	SMTPLYK	4535.21	VPGSKPG	6317.85	AYLNNHS	3182.33	FQTDGVR	3464.26	WPNQPVV	6025.57	LPALQVA	3094.08	DNDLSLP	5404.56
TSVWVHQ	5815.83	HTRIMYP	4463.13	LKAWPSL	6279.68	SSVSRPP	3172.19	LLQGNGY	3461.47	APVSSVS	6022.82	HLTSERL	3076.52	LTSLDTY	5397.89
GTNISGE	5805.34	TSTGLSD	4457.59	LEMTPSG	6245.76	HYYSSQV	3143.82	VRVDSSH	3455.88	TAATDSR	6000.88	TPVQTDF	3073.59	WHSLPKP	5384.56
VVGRVMQ	5770.34	KTPTLAL	4341.16	WIGKLPG	6233.04	GDLSTGR	3115.44	AIDLSMQ	3441.91	AQLRAQA	5987.17	GLLDKLL	3064.81	WTAMRWD	5374.57
QGPTQFN	5756.35	NPAATLA	4316.21	SVQHYWK	6207.6	ATNRFNL	3115.44	NGPISLW	3402.8	FQSWEQP	5844.55	HPTVRSG	3064.81	ASGEYSR	5344.58
ETMKPAD	5742.35	TESAPTL	4313.44	QDALSRH	6190.64	HHYGPIW	3026.25	MEQADPN	3397.21	LTKPIER	5806.15	SGKANSY	3032.61	TFKNAVI	5304.6
LLSVPTP	5689.86	VRVDSSH	4277.4	GHHGAVI	6122.8	GYSGQSF	3022.2	LLNRFNT	3391.63	NELTHKV	5723.88	NTPKVLA	3026.76	RPIEPPE	5297.93
QPHMVSG	5675.86	ALWMHTD	4274.63	GFPSTHS	6105.84	VPLIQSH	3020.17	IDLSLRS	3383.25	QNNIHTP	5715.65	YVQIGDK	3012.12	QAHWLRE	5108.01
REAIMFQ	5672.36	LLQGNGY	4230.27	VAVRHAE	6067.68	NQNRFHD	2979.63	TPVQTDF	3374.86	KLMLPRP	5679.99	ASPDQEK	3003.34	YMVNHRA	5074.69
NVVNQHI	5647.87	QGPTQFN	4224.73	SGTGHYP	6063.44	NSLKVLG	2945.17	WTYPSRS	3372.07	ANPHHNR	5677.25	SARAEAY	2994.56	SLPTLRS	5068.02
HGDHVSH	5630.37	SDVSPAF	4177.6	YEPNLYM	6042.23	TSTPHAA	2943.15	DDTTWSG	3369.28	TDSHKYN	5660.79	WHSLPKP	2974.07	YIQTPYS	5001.38
RVPPPSW	5591.88	QSFGPHP	4177.6	TNHPALP	6029.51	ALVSLSQ	2935.04	KLMLPRP	3318.99	ASSHIHH	5570.29	ITQQHNY	2959.43	TGSTDPL	4971.39
FQRSELT	5546.39	SPMRWAS	4122.16	LPKKTEY	6029.51	NQVLARH	2916.8	WDPRPGT	3282.67	LVTVHYS	5540.12	GGQMRML	2950.65	HPSTWHK	4878.1
VLSFPFI	5535.89	DLSNPLA	4122.16	DTYLSTS	6029.51	AGIHSRV	2906.66	TLTLWLD	3279.88	THRVHAQ	5531.89	SAIERLH	2918.45	GYSGQSF	4841.44
VAVRHAE	5532.39	QMQTGKL	4119.39	FQLPNSE	6025.27	SILKFMP	2904.64	YPAPMLF	3268.7	AIMHHNG	5496.24	SWHLYID	2903.81	VQHRSYP	4841.44
FQLPNSE	5521.89	APVRTHF	4105.53	KACEISH	5987.11	MMSYPKH	2896.53	ASPWWHH	3265.91	VRPDWRV	5446.87	GWQMKLK	2862.83	HNAHIPD	4828.12
SAIERLH	5493.9	ISPSTNH	4050.08	LAFRSSE	5974.39	VLLQKPL	2835.72	HTRIMYP	3254.73	AVPSLTG	5413.96	SGVATYT	2856.98	SARAEAY	4818.12
GHPIQPT	5441.41	WASSNSW	4014.05	THLLPHR	5965.91	HVIRGPH	2815.45	APRHGHM	3249.15	HTLKSTM	5402.99	MKPGDFS	2836.49	VHTDFTV	4814.79
MKSLNPL	5437.91	TALTHLQ	4000.19	WSTTITW	5948.95	MKSLNPL	2813.42	GVKSEQL	3232.38	TTNLNPQ	5400.24	YVKIGNK	2807.22	ASMSTPL	4814.79
NWKPVDM	5427.41	SLPALQL	3975.24	VAVPLHN	5936.23	ISTTLFP	2787.07	AVPFYFD	3226.8	LAGSLNL	5389.27	YPHDQMT	2772.09	STNPTSL	4808.12
APEWRME	5423.91	FHSHHAT	3972.46	MEPAVEH	5936.23	YDASTLR	2750.59	GLMLSHT	3224	YTLPKAR	5381.05	YVKIGEK	2754.53	WIGKLPG	4798.13
ELYLPPY	5409.91	DPAATMA	3944.74	ISLKDRQ	5881.11	ETMKPAD	2746.53	APEVKRL	3215.62	YGALTVR	5323.45	DSRMPRN	2731.11	GGHWLEY	4791.46
HTRWHDA	5367.92	IPRLPPA	3928.11	TTGDVIA	5817.51	ASWASTH	2738.42	ADARYKR	3212.83	ASPDQEK	5320.71	NIPVLGG	2719.4	ANSASML	4764.81
VMAPVAS	5346.93	SLLTHNM	3928.11	ATDAANQ	5813.27	MQANPPR	2728.29	TWTLARP	3198.86	YTPNHRV	5186.32	TFHYSPA	2707.69	QHLENPT	4761.47
MTLTATA	5336.43	EQRLLPV	3922.57	APEVKRL	5796.31	TPVQTDF	2720.18	GLTYTSQ	3156.95	SDNLRSD	5145.18	HLRLNWL	2698.91	VVLKRDV	4741.48
VAPVSST	5332.93	YMKNIPA	3922.57	YMNRHND	5686.06	AHDSRLT	2716.13	SPAMQGS	3131.81	ANFPTEG	5136.95	NMNNGST	2695.98	TESAPTL	4714.83
DAVPIFM	5290.94	GTNISGE	3919.79	MYHAATN	5639.42	TLKNLLP	2708.02	AMHHGSA	3064.76	GFPSTHS	5123.24	MPHEYRH	2690.13	NGATYPS	4664.85
LGNYPVK	5280.44	SARAEAY	3917.02	TANGRMV	5554.62	SQMPVTL	2699.91	THHRAML	3047.99	SDDIRRN	5109.53	NAAQKPI	2690.13	SSPNRGV	4654.85
NELTHKV	5266.44	AHGPTYG	3911.48	VFQTTYK	5520.69	SIAHNTM	2691.8	LPTKLLR	3034.03	GLIGGRM	5095.81	SLKTERG	2681.34	YGVKSHS	4651.52
VECINNC	5245.45	LTSLDTY	3892.07	GRLTSDH	5507.97	SWPNSTL	2679.64	IARSQMQ	3017.26	GWGASFN	5065.64	QNHNHGI	2660.85	ARYLYTN	4628.19
SMQTRAI	5241.95	AATYALI	3889.3	NPPTPID	5503.73	NRIEVVV	2653.29	LTMNTWD	3011.68	REAIMFQ	4999.82	AFAPFKT	2657.93	IARSQMQ	4578.21
LPKKTEY	5227.95	EHATSSA	3875.44	TTAQIGP	5503.73	HHPARMN	2651.27	NIMIRIA	2983.74	WVHDIDG	4991.59	NHAQFFK	2657.93	NVVNQHI	4544.89
WSFTRLA	5203.46	ADARYKR	3864.35	YVPEWVS	5503.73	GLFMIKN	2645.18	TLYNSGF	2980.94	TIEWPTW	4986.11	LLVDKRA	2652.07	NMADWNV	4541.56
VGTYSHI	5199.96	NQVLARH	3800.59	TKPADVR	5440.13	FPVVTRN	2639.1	YTASPRW	2958.59	EWHHKYT	4958.68	YFNIFYN	2628.65	HGQYQQR	4521.57
SHHSRWG	5161.46	MLHNAVT	3781.19	TDYWSLK	5410.45	VLNGFNT	2637.08	AALEKVI	2955.8	FQRSELT	4890.12	ANHQYRH	2625.73	ALAPWHG	4451.6
QSGTYVP	5073.98	APEVKRL	3742.38	NGDRWMH	5410.45	YLQNTSR	2631	HRSAVTL	2930.66	NEYAIMY	4854.46	QSHALMA	2622.8	DHSPRSQ	4438.27
NTPSLPH	5070.48	YNKQVHD	3717.43	SLLTHNM	5304.45	SLPTLRS	2586.4	NGATYPS	2913.89	YPLVGHF	4818.81	GALWAHQ	2616.95	FGRMPLV	4434.94
TPGIVLS	5038.99	QTHVHLT	3711.88	VSIVKPW	5287.49	NATWPVM	2584.38	GVNGNAC	2905.51	SGRADLV	4788.64	YASTALR	2614.02	QHFVGHN	4418.28
VQMSTLG	4997	TTHPRWG	3695.25	MSDPQMT	5270.52	SLKTERG	2574.24	VLNRLNT	2899.92	LPKKTEY	4769.44	NRIEVVV	2611.09	QPHMVSG	4358.3
TPTYGRT	4979.5	DSDSAFR	3689.71	DVATNMH	5253.56	YLPKAPL	2564.11	LITNGHL	2888.75	GVPELKH	4758.47	APEVKRL	2584.75	YFPNTRT	4354.97
LSKTAMS	4948.01	FTNMRLN	3673.07	NVVNQHI	5223.88	KTLLTEV	2556	LAPMTYG	2877.57	TASSNYK	4755.73	TEHQTHI	2567.18	TTMMAIM	4354.97
ELVRTTG	4790.54	SLHVPPF	3664.76	TSTGLSD	5109.4	KPLVAQI	2553.97	VETLYKH	2874.78	SLGVSLG	4750.24	MFSPTSR	2549.62	TEHQTHI	4344.97
QLLPTMH	4780.04	HVLTMGR	3653.67	LTPLAGS	5092.44	VTTRNYA	2539.78	SDNRVRS	2874.78	GWLTPGA	4736.53	NTMHQAS	2549.62	YKLPGTL	4331.64
LPYLHEH	4759.05	QHFYGFN	3634.26	DPWQLPR	5054.28	GTNISGE	2529.65	DAGPGRP	2874.78	TDMTAPK	4700.87	VMATNHP	2532.06	NLGVYHA	4328.31
TTLSLTI	4755.55	GSTWHGG	3631.49	IARSQMQ	5054.28	MIDSRTI	2525.59	SLETMSN	2844.05	GVHGMWI	4689.9	RPIEPPE	2520.35	VRHDYHM	4301.65
APEVKRL	4752.05	SPLHQLN	3620.4	VRHDYHM	5024.6	TSAVSLR	2521.54	SSHSVQR	2824.49	SPSSIEL	4689.9	GLPFSIL	2508.64	TLFTASR	4248.34
QIGVLPS	4752.05	MIKTNAS	3606.54	SPLHQLN	4999.15	HPTVRSG	2521.54	WHWPLTV	2818.91	NPPTPID	4635.05	STDPHAD	2508.64	LPSTTTA	4248.34
FPSGIWQ	4738.05	SLETMSN	3537.24	QTLYQVG	4935.55	YLPHFRN	2519.51	NPAATLA	2816.11	QMQTGKL	4626.82	YMSAPSN	2499.86	TGQSYSS	4225.02
GSTWHGG	4720.55	TTDTGMT	3520.61	ASPDQEK	4931.31	GWMTEHA	2509.38	TIEWPTW	2807.73	HAHTLAH	4624.08	SRAVANV	2473.51	LQLPNSE	4221.69
AYTMRLP	4717.05	ASPDQEK	3498.43	LSVSSPM	4927.07	LQARPLT	2501.27	GSPCYKC	2779.79	TISPLPG	4591.17	QSSDKHH	2458.88	AIMHHNG	4181.7
MQPIRHD	4713.55	RADFTKP	3498.43	RLLQYNS	4910.11	SHLNVHS	2499.24	SQPHSYF	2757.44	YGQSITE	4585.68	FTFSNLV	2455.95	QWTVVTP	4168.37
TTGDVIA	4661.06	GRLTSDH	3487.34	MLHQLRE	4888.91	GLEMIRT	2493.16	SHHQLRQ	2712.74	VQMSTLG	4577.45	SIAHNTM	2447.17	ADARYKR	4165.04
NIPVLGG	4643.57	VHFNMDG	3481.8	LVHDLFG	4888.91	HLSMAVQ	2485.05	ALNSQPW	2712.74	SVLRMLN	4550.03	DNISQRY	2441.31	DSLVHLF	4148.38
YGALALA	4636.57	VITLDTY	3479.03	YKLPGTL	4884.67	VMHSAKQ	2481	HPTVRSG	2704.36	MRSVSSD	4506.15	GYPITPM	2438.38	WVHDIDG	4141.72
GCCLART	4633.07	INAQAPH	3465.16	SSHSVQR	4863.47	VLTRFNT	2468.84	MWPHPLY	2690.39	FLPPNFH	4506.15	SVKIGDK	2412.04	SDFMQWD	4138.38
QSIPSYW	4584.08	SLAGQLP	3459.62	LSAIAHP	4854.99	LSNYKMN	2460.73	SIWMLNS	2682.01	TSTRLAH	4497.92	SVLSANA	2409.11	QMLVSNQ	4131.72
DSRMPRN	4584.08	YNAEMHM	3440.22	HAKPDDL	4842.27	EKAFFTR	2448.57	MAVSHSM	2682.01	ITTARPP	4475.98	MHSLAHG	2409.11	SIWQSLN	4128.39
TQAVYSI	4531.59	QGLLKTT	3429.13	KVPTSHE	4842.27	FYWEKNN	2446.54	HIMPPLM	2659.66	TVVLHTY	4462.26	SVTLPSK	2406.19	GWMTEHA	4055.08
NLLEPTG	4503.6	GPGLTLY	3398.63	LTQQLHT	4795.63	DNDLSLS	2426.27	SGPWPAH	2654.07	GFLVLPT	4454.04	YVKLGDK	2397.4	IVPSIPR	4021.76
VAASDLR	4489.6	FNGSMVR	3376.46	VRMGSDQ	4782.91	IPRLPPA	2426.27	YINRHND	2645.69	GLLQNPL	4443.07	WDPRPGT	2379.84	VLARTMS	4008.44
AIMHHNG	4472.1	GFLGPMI	3373.68	GTHWPKL	4782.91	GLPRSQD	2412.08	LTGKPVM	2642.9	SPSWLPI	4415.64	GSIKIVR	2379.84	SHSSEIS	4005.1
VITLDTY	4440.61	SYGATAP	3354.28	QHFVGHN	4770.19	TSTGLSD	2401.95	YQPPMES	2642.9	YAAGFAV	4374.5	NGIDFPW	2373.99	LITNGHL	3935.13
FTNMRLN	4430.11	SWPYSRE	3354.28	SLAVNRP	4740.5	YKLPGTL	2395.87	VFQTTYK	2634.52	AMNWGQH	4297.71	NGATYPS	2362.28	YNAEMHM	3908.47
LVNSLHP	4426.61	GVLRYAP	3326.56	QPHMVSG	4732.02	VLNRFDT	2393.84	IFSSEWK	2628.93	NMADWNV	4297.71	YVQTVTI	2356.42	HSTAPQL	3888.48
QWTVVTP	4409.12	HYSLRHV	3309.93	SFVMTPA	4715.06	SLLTHNM	2389.79	MPSDLLP	2628.93	LTSKTRV	4270.28	KDGPATN	2353.49	FRLPNSP	3865.16
SATPTFA	4384.62	SIHERAK	3284.98	LLSVPTP	4710.82	LTSKTRV	2385.73	GHTRPLT	2623.34	APCAPAC	4251.08	YVKMGDK	2347.64	TTLKSGI	3865.16
ATYEVSA	4363.62	TQAVYSI	3257.25	QWDQTLP	4672.66	GNIKIAT	2375.6	SLTEPSS	2620.55	LLARLPP	4218.17	AVRPANA	2335.93	GPRVTPH	3855.16
SSHYQRM	4321.63	FEHGRPT	3240.62	YGYETYT	4642.98	SGKANSY	2365.46	QVRPTGH	2620.55	DWKHFMI	4209.94	ANMRQDG	2333	TEPGKLR	3845.17
GDYATSP	4269.14	MKSLNPL	3223.99	SSDWFVQ	4621.78	HIPMVVA	2351.28	ATTSAHE	2603.79	TQLMLHP	4207.2	YKLPGTL	2330.08	VITLDTY	3845.17
SLAGQLP	4251.65	SKPPAVG	3204.58	GVNGNAC	4596.34	HGQYQQR	2339.11	SHIDVRL	2600.99	AILATLQ	4204.46	NNASLMY	2330.08	IPRLPPA	3815.18
SQTLAHY	4248.15	NQKPPAD	3201.81	AHDSRLT	4596.34	SAHELQH	2331.01	THFSQKQ	2581.44	GYGFLQR	4196.23	SNLAAFP	2327.15	SVYITRQ	3808.51
VMMTEKP	4241.15	KVHTVHL	3190.72	HSYVTLP	4592.1	TANGRMV	2318.84	NLKWPTL	2567.47	QNHNHGI	4190.74	GYSGQSF	2318.37	LSNTLDP	3801.85
MAYHLHA	4237.65	MIMRSPN	3182.41	HPTVRSG	4583.62	GLNRFNT	2310.74	VPTRQPH	2564.67	GLTHPQM	4182.52	QSWTGPN	2309.59	QHPTLIW	3795.19
QGGTSTP	4234.15	TLTLSPT	3174.09	GTIAFRN	4579.38	VLNRFKT	2306.68	TKGLNAT	2545.12	TVVHMST	4174.29	NALPDSR	2306.66	AEAREPL	3771.86
ANSASML	4234.15	TANGRMV	3171.32	GWQQTTQ	4570.9	YGTVPFT	2304.66	HPAATMA	2511.59	QTEKNPL	4168.8	NVKIGDK	2297.88	LLPPKLR	3765.2
FWSSPQM	4213.15	THVYRDE	3165.77	SSQMYST	4528.5	GPTYHRH	2292.49	TGQWMQS	2486.45	KPLVAQI	4146.86	TKLDSVS	2297.88	QSYFGNR	3761.86
SLLTHNM	4202.66	MFSPTSR	3157.46	HHLRLNT	4515.78	VMLSVRP	2288.44	AVRPANA	2483.65	TQHQWKA	4116.69	TLITNPG	2294.95	STPLANG	3738.54
NLKWPTL	4202.66	AQGASEV	3143.6	SVYLPPP	4515.78	YFPNTRT	2280.33	NQKPPAD	2466.89	HILNWPT	4072.81	LTLTQKD	2283.24	KPLPWLK	3705.22
MWPHPLY	4195.66	HLSSQKA	3121.42	NQVLARH	4515.78	GTPHPRY	2262.09	SLPTFES	2466.89	ATYEVSA	4037.16	YGKIGDK	2280.31	SSPNLQV	3695.22
HTRIMYP	4178.16	NPAATIA	3090.93	YSFPYVN	4503.05	APCAPAC	2235.74	IPMPAQK	2464.1	KNLHATS	4028.93	GVLWAHH	2274.46	FHLPNSE	3661.9
GAAMVHS	4174.66	SAVSAMN	3065.98	ANFPTEG	4494.57	SSTSGPI	2205.33	DVATNMH	2464.1	AAGQRSF	4017.96	NLPRSLL	2271.53	AVRPANA	3658.57
MYIDLGG	4160.67	DAVPIFM	3052.12	LGPVPWA	4481.85	HEEEVMM	2195.2	SLKTERG	2464.1	TEPGKLR	3938.42	GLYPLDY	2271.53	LSLGPHK	3655.24
QHFVGHN	4157.17	HPTVRSG	3049.35	FETPRSR	4481.85	TTGDVIA	2183.04	HTLKSTM	2464.1	WTSSDPS	3913.74	SHHQRMP	2265.68	FQRSELT	3638.58
DSYRYST	4143.17	ASSTVTR	3027.17	LVTVHYS	4477.61	NQKPPAD	2174.93	FTGFLPY	2461.3	SLVSTNM	3910.99	TPNRFAP	2265.68	NYTVLRN	3615.26
HSTAPQL	4132.67	YSTQAWP	3018.85	SGATTHK	4469.13	HTALPLR	2166.82	LTSKTRV	2452.92	YLLPSGK	3891.8	NPAFSQL	2265.68	VYSHGNR	3608.59
AQHSHPN	4122.17	VMLSVRP	2993.9	SPPLHGL	4414.01	IPMSPIM	2164.79	MRIDQGQ	2452.92	GFLVHSE	3861.63	ADARYKR	2253.97	HWWDRRP	3601.93
LITNGHL	4115.17	HARTDVK	2971.73	NQEPMHH	4414.01	ATYEVSA	2164.79	SSVSRPP	2450.13	LLQGNGY	3825.97	AWRSTWT	2242.26	HGLGATR	3581.94
QQLSRLA	4094.18	LPKSGPH	2949.55	SVLQKTV	4409.77	SFPFTST	2156.69	TSDATQR	2441.75	GLTYTSQ	3812.26	YATPYRH	2239.33	NTPKVLA	3571.94
HLKLDVS	4087.18	LPFSRAH	2913.51	NLLEPTG	4401.29	AFKNAVI	2150.61	GDLSTGR	2438.95	GLTFGDL	3798.55	TFKDKLA	2236.41	MMSYPKH	3548.61
GLTHPQM	4087.18	GASNIWN	2913.51	EAIVGRT	4392.81	SFASVNG	2144.53	HDFSMTV	2430.57	TYLPTRS	3795.8	MSQPSYH	2236.41	YPHFVTS	3528.62
TANGRMV	4083.68	HILNWPT	2907.97	TYTIDLR	4388.57	HLTISVL	2120.2	ATYEVSA	2413.81	QLGTLYR	3779.35	IPMSPIM	2218.84	NPANGPH	3518.63
VQLGDHS	4080.18	QVHKLAL	2896.88	LPKSGPH	4367.37	HTRIMYP	2114.12	IAKLPRM	2411.02	MSQPSYH	3743.69	SGSGSST	2201.28	LGMAPNN	3475.31
SSSWLTM	4059.19	YKLPGTL	2869.16	ASPPPKW	4350.41	LPPYELH	2106.01	LPPYALT	2408.22	APKKAWM	3727.24	TMRWAQL	2183.72	GHFSEVT	3415.33
YQVGYEG	4055.69	VTSVGLR	2855.3	NRIEVVV	4299.53	NNASLMY	2101.96	LGMNRDQ	2383.08	GMLAHFP	3719.01	VFQTTYK	2177.86	GGSGSMT	3412
DAARLLS	4041.69	TVPSMQF	2813.71	IPRLPPA	4291.05	TTNLNPQ	2097.91	ASLMLVT	2380.29	IGTGHGH	3661.42	RVLWAHQ	2174.93	TSMRVLH	3405.34
MSTAYRV	4038.19	TGQNVNF	2797.08	LPIVIHP	4265.61	QNHNHGI	2065.47	FVTMVQG	2369.11	LGTTRSL	3636.73	FDEPGRY	2160.3	APCAPAC	3398.67
KVLGLTL	3978.7	AIGSRAA	2785.99	SVDIWTI	4240.16	LPLRLHA	2063.45	KSTVEIS	2366.32	DAVPIFM	3620.28	HLMASMK	2148.59	MQNRTFS	3385.35
GFLGPMI	3968.2	RPIEPPE	2780.45	TSLLYSH	4202	RHVDTST	2051.28	LTSLDTY	2316.03	LAARVTT	3614.79	HPSTWHK	2145.66	VNYHALA	3385.35
DYPAHAL	3961.21	STTGTQY	2758.27	VPSLKPR	4197.76	GLQPTGP	2045.2	DPAATMA	2307.65	GKQHLHY	3612.05	APCAPAC	2142.73	LPIPPEP	3378.68
SRVVDTN	3933.21	HSTEKFL	2752.73	MWPHPLY	4180.8	QVAKMRP	2041.15	KINQHSD	2296.47	RMADTGT	3540.74	AYNDLYP	2128.1	SGAVYRD	3365.35
AVRPANA	3898.22	AGKSWTI	2749.95	GWMTEHA	4176.56	AGKSWTI	2039.12	SSSLVAH	2290.88	SHLIAER	3529.77	SPYSPSA	2122.24	TTHPRWG	3328.7
GVDGEKP	3894.72	MREYQAP	2730.55	HYPPVDD	4172.32	VLNRVNT	2031.02	LSNTLDP	2262.95	YGTVPFT	3527.03	SHWRNPS	2119.32	HGLTEIT	3292.05
QSVTTGF	3894.72	SLRPSFL	2719.46	QHVQTAD	4159.6	GFLSLNP	2026.96	ISPSTNH	2232.22	GWLDPVQ	3521.54	YVKIGAK	2119.32	NTSVTEW	3285.38
SSLTAIA	3849.23	TKFTFPI	2719.46	NFSTRDF	4155.36	VLNRFHT	2020.88	SAIERLH	2195.9	MSERMPL	3496.86	YLPHALG	2104.68	QPVTFPR	3275.39
MNYYDAY	3845.73	SMQTRAI	2716.69	WHLPAQR	4142.64	ADARYKR	2010.75	SIAHNTM	2181.93	MPVVTTL	3494.11	TVHVHKT	2092.97	AAHLLKQ	3222.08
LPTTMLA	3842.23	NTSLSFK	2713.92	STTGTQY	4096	GAERIPS	2000.61	TSPYATH	2181.93	FVMPQSD	3491.37	SYMPASV	2084.19	AVSQHKV	3198.75
TSTTTTI	3828.23	YMGPSKT	2702.83	VPSLGRV	4019.68	VLNRFTT	1996.56	SAKSTTN	2176.34	FQTDGVR	3491.37	SLAVALS	2081.26	YPSSSHF	3188.76
KIVMPLT	3828.23	TFLENNA	2700.06	TSIKTGS	4006.96	HYPYLSS	1986.42	TANGRMV	2176.34	SQHPTSG	3469.43	SLYPIKA	2063.7	SALARDS	3155.43
NGATYPS	3817.73	GTGHLQY	2686.2	AAARNAE	3989.99	HGLTEIT	1972.23	HLTLLMH	2170.75	ARMSDFK	3458.46	QMLVSNQ	2051.99	MQANPPR	3155.43
GVTPRPS	3779.24	AHDSRLT	2677.88	SPWLHTN	3943.35	VSGHRYN	1958.04	AARFVYS	2165.17	FTPDGAR	3455.72	THIAKSS	2051.99	MYLPRSV	3152.1
SLTEPSS	3758.25	MPPTLVS	2677.88	VLFVPKS	3905.19	NAAQKPI	1953.99	MSTAYRV	2165.17	YQVGYEG	3417.32	IPQKWPT	2040.28	QASIWPV	3148.77
HVIRGPH	3744.25	MPILKPN	2669.56	TLTLWLD	3900.95	SVTAPAD	1951.96	YKLPGTL	2153.99	VPSNAHK	3417.32	TIGKFGP	2031.5	WANNIGR	3142.11
QTEKNPL	3737.25	FVEKISK	2650.16	TLAANQL	3896.71	MGPHPGG	1947.91	QNHSYAT	2140.02	LSNTLDP	3403.61	NVVNQHI	2028.57	LPKSGPH	3138.77
NTHSQGS	3719.75	SLKTERG	2647.39	AAPVAVR	3850.07	GLMPAMQ	1943.86	SERSPHM	2137.23	SPWPRVP	3381.67	MEQADPN	2028.57	IGKNDSY	3122.11
QNHSYAT	3674.26	WSNTSPH	2627.98	NVVVVGP	3845.83	KVEPNRI	1937.78	KVGPTAL	2120.47	QFPPPPG	3351.5	THTWAAY	2025.64	YEPASDS	3118.78
DAWTALE	3674.26	SGATTHK	2622.44	ALLRMPH	3833.11	LITNGHL	1933.72	AITSRNA	2120.47	YGLYAVD	3332.3	KLVTPTQ	2022.72	VTARFVH	3098.79
TPWVQTL	3628.77	MNTELRA	2622.44	SDFMQWD	3820.39	GVKSEQL	1921.56	APCAPAC	2114.88	ANHQYRH	3324.07	THFSQKQ	2016.86	LPTQLKS	3098.79
ETYLPAQ	3625.27	NNWFSFD	2619.66	GLSQVNK	3807.67	VFQTTYK	1917.51	NHTLARI	2106.5	TANGRMV	3310.36	VPLQPDK	2013.94	MSWTSAV	3095.46
KDGPATN	3618.27	FTLPNMF	2614.12	DAVPIFM	3790.71	TYPVKTN	1917.51	SGKANSY	2100.91	TSDATQR	3310.36	QGLLKTT	2011.01	DNISQRY	3042.15
VPTIRQL	3604.28	RMADTGT	2605.8	QFKPSTE	3761.03	VLNRFST	1913.45	YTSMANP	2100.91	YKLPGTL	3310.36	LVSAEWH	2011.01	SSDWFVQ	3035.48
KFLDISR	3604.28	TFLSNMQ	2605.8	LAHAVHP	3744.07	AITSRNA	1901.29	THLLPHR	2098.12	WRSPLTT	3269.22	GVLRAHQ	1999.3	HTQLRHY	3032.15
CCLHPNF	3562.29	HEPTEPR	2561.45	WAADIHM	3744.07	MLKGTEY	1895.21	WTVNSIY	2098.12	YTTSALH	3263.73	SPGSVSV	1987.59	SYTWPWT	3025.49
TIEWPTW	3548.29	LTSKTRV	2558.68	YYEPSTS	3731.34	AKPLQVL	1885.07	LMPGYQL	2070.18	SRAVANV	3258.25	TVKPGDA	1987.59	VMNFTPQ	3008.83
SQLELEF	3537.79	IPSRYSE	2558.68	WMQPQPG	3731.34	YSTQAWP	1874.94	HAHTLAH	2067.38	MKSLNPL	3252.76	SLTGAPK	1984.66	VFQTTYK	3002.16
FNMDGLK	3520.29	QPHMVSG	2544.82	HSRLPTP	3727.1	DAVPIFM	1872.91	YHVKPAD	2064.59	VETLYKH	3241.79	ALVSLSQ	1975.88	EAAVSWK	2982.17
YAIPWQT	3516.79	HQSARPT	2539.27	FLGDARN	3727.1	SQTKILT	1866.83	GNHLMYV	2056.21	LSTLPRS	3208.88	LPIIVPT	1970.03	ELHTYMS	2975.51
FPTLVVL	3513.3	NPADTMA	2528.18	ALRTDRH	3705.9	LLNLFNT	1860.75	VLTRFNT	2045.03	SSPNLQV	3208.88	SILKFMP	1967.1	GFLGPMI	2968.84
HPLPWQH	3509.8	VFQTTYK	2511.55	GFLGPMI	3693.18	HDIRNGE	1858.72	ETMKPAD	2045.03	ELPALAR	3208.88	HDIRNGE	1961.25	VMLPSSV	2962.18
ASQPSMS	3506.3	LWRLPVP	2497.69	YGTVPFT	3688.94	LSNTLDP	1852.64	TWLPTPH	2025.48	ERLSITV	3200.65	AQGASEV	1958.32	LPPTRVL	2942.18
KYLDLVT	3506.3	YPAATMA	2492.15	YTSHTGP	3684.7	YSFPYVN	1848.59	LSNSGAF	2014.3	SNLRNHV	3192.43	LQAVPLH	1955.39	LPKAAHL	2932.19
SLPYVPS	3478.3	SAGLLKG	2492.15	IQVPARA	3671.98	YINRHND	1840.48	SLGSSRT	2011.51	GFLERTL	3189.68	STTRLHP	1955.39	WPLLALT	2922.19
QHIATYV	3467.8	SLGVSLG	2486.6	SASQMTV	3667.74	AVPSLTG	1824.27	ANMYSSH	1986.36	SGATTHK	3184.2	VYSHGNR	1955.39	FQLPNSA	2905.53
THFSQKQ	3460.81	TIEWPTW	2475.51	TPERLMY	3663.5	FEKIGTI	1820.21	GAITRGS	1983.57	YMGPSKT	3148.54	YVEIGDK	1946.61	HLTLLMH	2882.21
ADARYKR	3457.31	NPAATMS	2472.74	FTVANLM	3638.06	LPYLHEH	1818.18	QTVPWEG	1980.78	VMLPSSV	3137.57	GMKIKSG	1946.61	GPPQTNP	2882.21
SSTSGPI	3432.81	HIRSLDT	2450.56	YTWAATY	3599.9	WAYTDYM	1816.16	SSPNLQV	1977.98	GASNIWN	3132.09	YFPNTRT	1943.68	SLTTTSN	2878.88
HAANAMT	3429.31	MEPAVEH	2445.02	YTASPRW	3595.66	AEKSQNP	1810.08	WRLGYTG	1961.22	SWGDPLS	3126.6	KLMLPRP	1934.9	HTLKSTM	2822.23
HDIRNGE	3401.32	QPIYRVQ	2445.02	GSLHRPS	3591.42	YQVGYEG	1771.56	QTARPNE	1958.43	VWAKFRT	3123.86	DLMSHNW	1908.56	LTPSRVD	2808.9
ILVPLPL	3401.32	LGMSLTN	2442.25	LALNSAP	3587.18	GFPSTHS	1753.32	VLHRFNT	1955.63	TAVTYKS	3121.12	DAYPFSR	1899.77	THRTVNF	2788.91
YQQSRTS	3397.82	SLAFPMM	2439.48	HGQYQQR	3536.3	TLTLWLD	1751.29	IPPRNSW	1950.05	GRLTSDH	3112.89	WHLPAQR	1899.77	SLWTFNH	2778.92
MSWTSAV	3394.32	HMQGAAL	2433.93	ARMSDFK	3532.06	SDFMQWD	1749.27	VLNLFNT	1947.25	TADWGSV	3085.46	VMMTEKP	1873.43	FQLPTSE	2752.26
YTKDFNI	3394.32	LPYLHEH	2422.84	YDTNWLA	3527.82	GDPTLLI	1747.24	MLNRFNT	1941.66	VNYRITT	3077.23	QTEKNPL	1870.5	QTPSPLG	2742.26
VPRTAFW	3376.82	APCAPAC	2417.3	APSLLYS	3523.58	WAADIHM	1747.24	APHTPGL	1936.08	GFLSVQK	3071.75	TKIVGSM	1861.72	LMPVTPK	2738.93
SQHPTSG	3373.32	LGFQGMR	2417.3	HPLFLTP	3493.9	TDNTGRS	1743.19	AIGSRAA	1927.7	APSGLTA	3069.01	LSNTLDP	1855.87	AGLIMGQ	2738.93
GHTRPLT	3373.32	QNHSYAT	2414.53	LMPGYQL	3485.42	AFAPFKT	1733.05	FPVVTRN	1913.73	TLTLWLD	3069.01	APSPHHF	1838.3	TANGRMV	2735.6
EKAFFTR	3345.33	MDITSSN	2411.75	RIVLGHD	3455.73	QNHSYAT	1722.92	NPAATIA	1902.55	HPTHWIM	3063.52	LSNYKMN	1829.52	ALLPKSY	2702.28
SFGTLHH	3334.83	SMPTPLK	2403.44	FSFGTRP	3413.33	AESHVNT	1720.89	LLRTSPY	1902.55	TDNTGRS	3055.29	QNGWYAH	1820.74	TPTKTPW	2692.28
SKQLPTH	3331.33	TPAATMA	2400.67	NIASRAG	3409.09	TRHIPPF	1716.84	SHSSEIS	1902.55	NDTKTPS	3016.9	DRGHHIL	1811.96	FQLPKSE	2668.96
TALRGHS	3303.34	RLPPSEV	2392.35	STHWEQQ	3358.21	TRLNHTT	1714.81	GTIALRN	1888.58	ADARYKR	3011.41	STPLRIL	1809.03	SSHVKGT	2655.63
VLRPDDF	3289.34	MPNYRWP	2386.81	MDLSLKP	3349.73	TILPVTR	1714.81	HDIRNGE	1888.58	HLTSERL	3003.18	ARMSDFK	1788.54	NTQVLNR	2638.97
SFLSTNG	3261.35	KTEPAKL	2381.26	VPLSSRA	3324.29	LSTAHTR	1706.7	GYGWRTV	1885.79	NRIEVVV	3003.18	AQTLNLF	1779.76	MWPHPLY	2618.98
ISTTLFP	3243.85	TISSSWD	2378.49	ALYRTHT	3320.05	STTPENP	1704.67	YFPNTRT	1871.82	SALNVQY	2956.56	QLPHSWN	1779.76	MLSSHQA	2598.99
GTTNQRS	3236.85	TTSSTVW	2356.31	ASTEGPR	3315.81	VSSGFAT	1702.65	YQVGYEG	1869.03	QTKFTPD	2942.85	VKKPQDY	1776.83	MQQHVTS	2592.32
KLLRPVT	3229.85	FKGPDPT	2353.54	AVQATHY	3290.37	NIPVLGG	1702.65	NSLSRTL	1857.85	YAIPWQT	2931.87	DAVPIFM	1776.83	DAWTALE	2588.99
DPRYGLP	3219.35	RILPVTR	2342.45	AGSSHTS	3260.69	FDNLHVG	1686.43	SSLPPKQ	1855.06	SVSPGQP	2926.39	GFLKYGD	1773.9	VQMSTLG	2585.66
GLPFSIL	3205.36	TTGDVIA	2325.82	GYTRVYN	3260.69	SSHSVQR	1684.4	FEHGRPT	1841.09	NSLWMLS	2909.93	SLPTFES	1770.98	TGLPVNA	2559
TPPTGYA	3138.87	SLVPDPF	2311.96	YPSRLWM	3256.45	GSPYLFV	1678.32	TQMWAMG	1838.3	VSLRWPN	2896.22	VVENEQR	1762.19	THVYRDE	2532.34
GPRFVLN	3114.38	SGLHYAL	2300.87	FQRSELT	3235.25	VLNRINT	1666.16	TLTQPYH	1835.5	HNHMADP	2877.02	VAPYPRG	1756.34	AAGWHYH	2522.35
DAAKLGT	3110.88	SDFFTTS	2298.1	APRSHHD	3235.25	HAANAMT	1664.14	GLLQNPL	1824.33	APEVKRL	2863.31	YTVELRT	1756.34	YTGDKAG	2519.02
EHGASQS	3103.88	TSNTLHP	2292.55	AYDFRKG	3231.01	HPSTWHK	1662.11	DPRAPLT	1815.95	TYYESIS	2841.37	FEHGRPT	1756.34	YDRGVPV	2515.68
GTSNRMA	3100.38	KVYYFGD	2287.01	ELLITSS	3214.04	IAGRALH	1658.05	VPSNAHK	1813.15	GDLQVQF	2827.65	IVYPRPL	1753.41	QSGTYVP	2505.69
ELSLRSF	3054.89	GIGGSQG	2284.24	SPPFVGR	3209.8	GHWSASH	1641.84	IPRLPPA	1810.36	YDLIEVH	2816.68	GKQHLHY	1744.63	MVHQLPP	2492.36
AWLDRMP	3054.89	MNTKSLP	2281.46	GASNIWN	3197.08	QSVPRFH	1641.84	HRTTPHT	1810.36	TALEAFR	2816.68	GFPSTHS	1744.63	MDYSKPR	2479.03
SVLNPQP	3051.39	QMLVSNQ	2281.46	WPDVPRR	3180.12	QLYHLPR	1639.81	REAIMFQ	1804.77	MAPWRQG	2811.2	KLQLLVH	1741.7	TLAQYLS	2462.37
HHQDVNL	3016.39	TMPGEQQ	2267.6	ASSAALT	3180.12	AEIRSQL	1637.78	LFAHTHT	1804.77	VMNFTPQ	2808.46	KPIAYYQ	1735.85	GVNGNAC	2459.04
SVENSWN	3002.4	RVLEAQQ	2259.29	RLIPPVV	3175.88	TSPWLRI	1633.73	CPFGCKN	1796.39	SVWARQV	2781.03	GLLQQPL	1732.92	KWPNPPH	2459.04
NQKPPAD	2998.9	APSLLYS	2253.74	QDPKPRD	3171.64	FPWWAAL	1627.65	TLTTGIT	1796.39	DYRPKLL	2775.54	AITSRNA	1724.14	WRLGYTG	2455.71
GLHYDHS	2981.4	FNLSQSR	2239.88	GGHYNLL	3158.92	FQTDGVR	1627.65	TDHAHRY	1796.39	HGYLQNP	2770.06	GVKSEQL	1721.21	YVPNRDS	2445.71
GLDYYYL	2977.9	YVRPVLA	2237.11	YSDIAAL	3158.92	FNILPRT	1627.65	HGQYQQR	1782.42	SYAASRI	2767.32	CLLQKPL	1709.5	SGKANSY	2445.71
RVALLEP	2967.4	GDPTLLI	2228.79	VPLIQSH	3154.68	LAFHRMP	1627.65	GFPSTHS	1779.63	PYTSLFR	2753.6	GHQTMGY	1706.58	EDAHRST	2432.38
HGALRTE	2921.91	AVKPADK	2228.79	SVWCPGC	3154.68	SVLNPQP	1627.65	MHDPLSV	1779.63	TTFHHHK	2731.66	NQKPPAD	1700.72	QSNLKTS	2395.73
QGLLKTT	2914.92	HAHPGGF	2223.25	THTWAAY	3146.2	GMLRAFT	1627.65	SWTVPST	1776.83	GVNGNAC	2720.69	FHWNNLA	1700.72	VECINNC	2389.07
WPLLALT	2879.92	DMSSPFR	2167.81	HTSYPFV	3129.24	ASPDQEK	1621.57	VPLIQSH	1776.83	SWQVLHS	2720.69	HVKIGDK	1694.87	SSGTSLL	2385.74
THRTVNF	2876.42	ATNYLVT	2167.81	SSVVLSH	3103.8	MWPHPLY	1619.54	DVSYGQI	1768.45	GQLPPWV	2701.49	YVTIGDK	1694.87	YGTVPFT	2382.4
GLLHRGG	2872.92	VLRPDDF	2159.49	QGLLKTT	3099.56	GHTRPLT	1601.3	THSNMTI	1748.89	SIAHNTM	2682.3	YVKTGDK	1689.01	IHLPTSY	2382.4
SNLRNHV	2872.92	NHSTRHA	2151.17	GQNPAPS	3086.84	QMLVSNQ	1591.16	TVPSMQF	1746.1	VSNTPAL	2657.61	HSTLFTV	1686.09	LTSKTRV	2349.08
NMNNGST	2869.42	NVAAIQQ	2145.63	YTTSALH	3082.6	MEQADPN	1589.14	IVSGYSL	1743.31	NNMQANV	2654.87	YVKISDK	1683.16	SDWVSKV	2349.08
GAFSISP	2848.43	GIKGSWF	2140.09	TSPENTG	3057.16	CLLQKPL	1589.14	HTQLRHY	1734.93	FEGSFPR	2652.13	ASWAPMP	1683.16	SDTNMGW	2345.75
SVDIWTI	2837.93	KDGPATN	2117.91	LRLGDRP	3057.16	GHPIQPT	1585.08	TVPRYAF	1732.13	DTKQYPI	2652.13	SGAGPDS	1683.16	SGRADLV	2345.75
TSIPPAL	2837.93	HLTLLMH	2112.36	WNALPSP	3035.96	SPGLHPG	1585.08	SQYSRLH	1726.54	FPLEPVT	2649.38	AYDKWRS	1680.23	LLSVPTP	2342.42
EGDRSPL	2834.43	SFNSLSS	2106.82	LITNGHL	3031.72	NWTPPYN	1585.08	VMHSAKQ	1712.58	GFLGVTN	2649.38	LMPGYQL	1680.23	SAKLNSV	2339.09
AALLVGD	2830.93	SLGSSRT	2104.05	KHSGHLQ	3031.72	GPPQTNP	1583.06	TSPENTG	1698.61	TKLTNLL	2638.41	AVMHVRK	1674.38	QANFSHR	2329.09
EGAPLSR	2823.93	HLSTNFN	2092.96	YMGPSKT	3027.48	VPSFLEA	1581.03	SMQTRAI	1695.81	QLVKMYS	2630.19	VAVRHAE	1662.67	QQKQDAV	2325.76
EAAVSWK	2823.93	HDIRNGE	2087.42	TPMFWSA	3023.24	NELTHKV	1574.95	DAVPIFM	1695.81	TLKATPP	2627.44	LGWPGAG	1659.74	ALIQGAS	2299.1
LTKSLNH	2820.43	LSVSSPM	2073.55	ADARYKR	3014.76	THVYRDE	1570.9	ESTRTNT	1684.64	HSYVTLP	2624.7	ASSSSHL	1653.89	LEGKFTP	2295.77
NFTFQGL	2813.44	SQYSRLH	2073.55	LIRSDLL	3002.04	LSLHVTG	1570.9	TEPGKLR	1679.05	QEGPTRR	2621.96	MLVHDYA	1653.89	GTVVPGG	2295.77
HESKTNF	2802.94	IGPHELA	2070.78	SPLLAAL	2997.8	YYPLTTE	1566.84	FQPPAQS	1679.05	RLHYPTY	2619.21	TVPSMQF	1653.89	LPKATIS	2292.44
LPMRQWT	2788.94	SSHLLLA	2062.47	ASILTQN	2997.8	VNNPKAN	1564.81	QPHMVSG	1679.05	GFLMSSV	2616.47	FLKVDSM	1642.18	TTNSVPI	2292.44
MGIRAQA	2788.94	MAVSHSM	2059.69	VYRGENY	2993.56	AVRPANA	1564.81	VVAVARH	1673.46	VMKSAMI	2591.79	SLNLPFP	1630.47	HFSWWPP	2282.44
HDSVHFD	2778.44	TALKSDW	2048.61	DWKHFMI	2985.08	DANLNWQ	1560.76	TTGDVIA	1665.08	HPNAVYP	2586.3	SMSNSSL	1627.54	ANNNMLF	2282.44
HYYSSQV	2757.45	SWQDNQT	2040.29	LTGKPVM	2963.88	TLKNAVI	1556.71	NAAQKPI	1665.08	SSQMYST	2578.08	NSHFNNH	1621.69	LRIPVSQ	2272.45
TLFPMLT	2718.95	GPRVTPH	2037.52	LVPHMSP	2951.15	SMLMPGG	1556.71	TKSVPHG	1659.49	SPPIRHP	2572.59	ETLSRMR	1615.83	TNIALSS	2272.45
EQDPRSG	2711.96	SLVPLRM	2020.88	ITLKGLT	2951.15	HDFSMTV	1550.63	SDFFTTS	1656.7	FTNMRLN	2545.16	ASNLGIA	1609.98	APEVKRL	2269.11
MMTLPNN	2694.46	SLPKAQF	2007.02	YPQGPFP	2946.91	SSWTGVV	1546.57	NPAATMS	1651.11	TALRTAV	2531.45	GHTRPLT	1607.05	THGLVVT	2262.45
SEPIVPL	2690.96	SVTAPAD	2004.25	QLQKTQL	2938.43	DTVWHNR	1544.54	STTGTQY	1651.11	MEPAVEH	2531.45	GDLWAHQ	1604.12	SVRPVLT	2255.79
DLRPTIT	2687.46	LPSKVRM	1993.16	HSTPHAQ	2929.95	GFSETFS	1542.52	NTLRPST	1648.32	EAAVSWK	2525.97	YSSLGNS	1595.34	GQTSVHT	2232.46
YSFPYVN	2676.96	NPAAAMA	1982.07	NQKPPAD	2908.75	TFNNSFI	1542.52	ELHTYMS	1648.32	SLTEPSS	2517.74	LESAEWR	1592.41	RLDQPNL	2229.13
KPLMTSA	2662.97	WTYPSRS	1965.44	SLPSNLM	2908.75	KSTVEIS	1538.46	ARSVVTL	1648.32	ATDAANQ	2506.77	CVKIGDK	1589.49	FPMPNGP	2205.81
SQREVAI	2648.97	ASSHIHH	1959.9	LPLITFN	2896.03	WPRFFPM	1534.41	FPGHALT	1639.94	SLGSYVR	2501.28	YVKIGDN	1586.56	SSHSVQR	2195.81
HALTNTR	2641.97	AMSAHMM	1943.26	FEHGRPT	2887.55	HGKILLT	1532.38	ASPDQEK	1637.14	HTPTQDT	2498.54	WIGKLPG	1586.56	HWWPAVN	2195.81
SSVVLSH	2641.97	GKPNNHT	1940.49	KYTTPPV	2874.83	YDQPPLR	1530.36	NRIEVVV	1634.35	MMTLPNN	2462.88	VMKSAMI	1583.63	NPVWYTY	2189.15
AMPISEL	2634.97	HSHRSLT	1934.95	LTLGGAR	2874.83	APEVKRL	1524.27	VGKPVRT	1625.97	SWQDNQT	2438.2	DAGPGRP	1583.63	SKIMVNN	2179.15
QLSLLPR	2620.97	TIGPKWP	1926.63	TPWVQTL	2866.35	YTTSALH	1510.09	MNYYDAY	1612	SGKANSY	2427.23	TALTHLQ	1577.78	NAVWPHL	2169.15
LQARPLT	2620.97	DVSYGQI	1926.63	TIKPMDR	2862.11	WSTYRVV	1510.09	MYLPRSV	1603.62	ARSVVTL	2427.23	HAVTGGT	1571.92	MLHQLRE	2169.15
QNSSTWI	2610.48	TLWSMTY	1918.32	SHPLWTQ	2853.63	GLLQVIT	1510.09	THSNSDM	1600.83	SQPLSTS	2424.49	AVSQHKV	1571.92	DIPARSA	2162.49
NSAFHRG	2606.98	YTAARPI	1904.45	LSPRLDM	2828.19	LSKSQTH	1501.98	VPLQPDK	1595.24	QPIYRVQ	2419	FQTDGVR	1563.14	LSVSSPM	2162.49
KTVYEQR	2599.98	ILPARYL	1887.82	YSPPVHP	2785.79	STPLANG	1499.95	YQLRPGI	1589.65	LPPIVPS	2416.26	GVLWAQQ	1560.21	YVPEWVS	2155.83
TGKFAIV	2599.98	TSRPLAH	1885.05	TKFTFPI	2781.55	SYVEHPL	1497.92	MSQPSYH	1586.86	FHSYSEH	2416.26	DLTRYTR	1548.51	GTDPMDR	2149.16
SLINAVN	2585.98	HQLAGLL	1882.28	NTAAWSN	2777.31	SLLQKPL	1495.9	TSHPNGL	1578.48	VLLQKPL	2402.55	IVTRLSG	1548.51	GFWNPPL	2145.83
ANEDTGT	2582.48	KPDPTSI	1879.51	NLLHGKP	2760.35	NPEYSRD	1489.82	SHRPYPQ	1564.51	WTMRAPL	2391.58	HNALFQG	1542.65	YQVGYEG	2135.83
SDWLKGL	2582.48	TPVKLRI	1873.96	HGDHVSH	2756.11	LTLGGAR	1485.76	LIKTEWS	1558.92	LKAWPSL	2386.09	SWQDNQT	1539.72	HGKILLT	2115.84
VRNYAYD	2575.48	GIPYWQY	1871.19	SGPNHFY	2751.87	ASPWWHH	1485.76	VSIVKPW	1558.92	TINLRPY	2383.35	WVLWAHQ	1533.87	WSGQSVL	2112.51
ALPLWVA	2561.49	NPAATTA	1865.64	LPPTRVL	2726.43	DINVRNS	1481.71	SLNAWNT	1558.92	HAFPPRH	2377.86	YVKIGYK	1528.02	TKFTFPI	2109.18
HGQYQQR	2561.49	KSTVEIS	1862.87	MHPRQHP	2722.19	NMADWNV	1481.71	EGDRSPL	1556.13	DPHVTTH	2369.64	TITVPPQ	1522.16	GPTSCNV	2105.84
WAADIHM	2557.99	SDTNMGW	1860.1	DVSYGQI	2722.19	QFNHPKG	1473.6	SSPMTHG	1544.95	NSLKVLG	2369.64	LITNGHL	1513.38	VVAVARH	2099.18
EGWIQTF	2557.99	SEPIVPL	1851.78	MLSKPGD	2722.19	WSKGTQI	1473.6	LAKHVST	1544.95	NQKPPAD	2333.98	TYSPFTH	1507.52	SFLDDWL	2095.85
IPRLPPA	2554.49	KLLRPVT	1851.78	YTLPPLT	2696.74	SVTLPML	1471.57	MIGGRHA	1539.36	SLAARFL	2333.98	FWVGANA	1504.6	GNHSTMG	2089.18
EYSQRHT	2540.49	TSDATQR	1849.01	APCAPAC	2684.02	HPDLPPP	1465.49	TPPSLAV	1536.57	LLVDKRA	2325.75	AHAKTAT	1504.6	YLPHALG	2085.85
TTHPRWG	2540.49	SPIGMSF	1846.24	AGTHHRN	2684.02	MIPSPSK	1459.41	VLNRFTT	1517.01	YLPHALG	2317.53	IQLQTRT	1501.67	EVATDWR	2075.86
FRDSELG	2533.49	NLVFLKT	1840.7	IAATSTS	2667.06	HAEPRQG	1459.41	TKIVGSM	1511.43	SELVMTR	2312.04	GVNLHAI	1498.74	ITQQHNY	2062.53
LLPRAPY	2522.99	WVPLNGR	1837.92	QYTTFPV	2654.34	WMSPSPS	1459.41	WAADIHM	1511.43	DRSVTSM	2301.07	NSLAQAV	1495.82	GMQKSLP	2062.53
THVYRDE	2516	VPSNAHK	1837.92	SFLDDWL	2637.38	MPLSVYN	1457.39	VLNSFNT	1508.63	SLMRLEH	2287.36	LTKPIER	1492.89	GMSSARA	2055.86
FQTLSLG	2516	SEATRLA	1835.15	MPNYRWP	2594.98	GVLRYAP	1451.3	YAYAPLR	1505.84	TSGQPGL	2284.61	GVWWQSA	1484.11	TIQAHHS	2052.53
STLSKTQ	2512.5	TPRPDAR	1832.38	VMKSAMI	2586.5	SSAMRTL	1441.17	SSGPYLE	1505.84	SSLTAIA	2279.13	GCGPACG	1478.25	HRSAVTL	2045.87
QTSHDWL	2502	THSNMTI	1824.06	SMQTRAI	2573.78	DALLWQT	1431.03	NVGRQHE	1489.08	YQPTART	2270.9	GALERSL	1469.47	ANHQYRH	2035.87
ASPGMRP	2498.5	KVLSAKP	1815.75	APHTPGL	2539.86	YNKQVHD	1422.93	VDHSKRS	1486.28	KVEPNRI	2265.42	DTPRNPI	1469.47	HVIRGPH	2022.54
FNAQAPN	2498.5	HLVRSMP	1810.2	FPTITPN	2535.62	LSAHLPY	1420.9	VQPQQRT	1483.49	HGQYQQR	2262.67	VSPPHSS	1451.91	AVNLTLS	2015.88
TVSTARA	2495	SNDNPHT	1810.2	WHYTPSM	2535.62	FTNMRLN	1418.87	WQLVPKP	1477.9	EGWIQTF	2248.96	WRLGYTG	1451.91	LHQNPRL	2015.88
AKTDSTP	2484.5	SGKANSY	1801.89	LLQGNGY	2531.38	VVGRVMQ	1414.82	AEAREPL	1475.11	ITAATQL	2227.02	QEGPTRR	1451.91	VMAYANH	2015.88
LSNTLDP	2474	LLTPRYL	1801.89	SWPQGLT	2501.7	SLTEPSS	1408.74	LTIGRGN	1469.52	TKFTFPI	2224.28	IPRLPPA	1443.13	DSRMPRN	2015.88
LPIPLSD	2470.5	KPLPWLK	1799.11	LPKFMQN	2497.46	KPLPWLK	1406.71	AALMVQT	1466.73	SSLNMAR	2221.53	SPPVKHL	1440.2	FQLPNSD	2012.55
TALKSDW	2453.01	MGDSSAN	1799.11	THSNSDM	2480.5	PFKNAVI	1402.66	KDGPATN	1461.14	GFLQLPS	2216.05	IMGKTLR	1437.27	FQLPNLE	2005.88
VELRQSQ	2435.51	CNAFASQ	1796.34	GIPYWQY	2476.26	YVIPYNW	1402.66	MSWTSAV	1461.14	CLLQKPL	2213.31	WKMTYLG	1437.27	STPGAIT	2002.55
DRGHHIL	2432.01	WQQTALV	1790.8	WTSSDPS	2472.02	QLHSHSY	1400.63	TPAATMA	1458.34	VELRQSQ	2213.31	ERWSGTW	1437.27	SVTAPAD	2002.55
TIGPKWP	2404.02	VRSPSHP	1785.25	THVYRDE	2467.78	DVKLTFT	1392.52	SSGELSL	1449.96	DAQQFWL	2199.59	YLPKPIP	1425.56	FQLPNSQ	1995.89
APCAPAC	2390.02	YTWTTPY	1765.85	GIVAESK	2467.78	TQAVYSI	1392.52	YAKPANS	1449.96	TWQPSPS	2199.59	ALMKTPS	1425.56	HHLRLNT	1979.23
WTVNSIY	2390.02	VDTSIFN	1763.08	SSLKPAD	2463.54	VILVPSI	1392.52	MVHQLPP	1444.37	QDPKPRD	2196.85	GLDDPYR	1419.71	TTAQIGP	1979.23
FNHTLFL	2379.52	VASRINY	1746.44	FPAWGIR	2463.54	MTSQLQK	1388.47	NPADTMA	1444.37	HIMPPLM	2185.88	TLYNSGF	1419.71	FNMDGLK	1975.9
VRHDYHM	2376.02	RLPGFPM	1740.9	FVHVGTW	2463.54	ATIPACC	1388.47	NPAFSQL	1438.79	GWYASGR	2183.14	VVSELRA	1413.85	FSPVSSP	1969.23
YNKQVHD	2341.03	DWKHFMI	1740.9	YHVKPAD	2459.3	GVRNLPG	1378.33	TAVTQSN	1438.79	VIHGSQR	2174.91	HSRLPTP	1413.85	SLGFRDA	1969.23
LPSIYRL	2327.03	NMGLEKH	1738.13	KDGPATN	2455.06	ARSVVTL	1378.33	FQTLSLG	1435.99	YSTKPST	2166.68	LQLPPNH	1405.07	VALHQGR	1955.9
HPTHWIM	2309.54	WTSSDPS	1732.58	MQKPGDT	2455.06	DWHVVRH	1372.25	HLPHTMD	1427.61	VGLYTNE	2161.19	SHIDVRL	1402.14	SIVGLSR	1952.57
NVTSMNS	2302.54	AAGQRSF	1729.81	GYSAQHT	2442.33	LVSAEWH	1362.12	SKVTHTH	1419.23	LQLPPKM	2144.74	LVKPGFN	1399.22	TLSQSFA	1949.24
DGARAKD	2299.04	WQLPSTP	1724.27	FAPHYNI	2433.85	SWGVMDH	1360.09	VLDRFNT	1416.44	QNWFTRH	2144.74	TVPVPRP	1396.29	EWHHKYT	1945.91
TVHVHKT	2267.55	EAFSTTR	1721.49	DLTRYTR	2421.13	VTRLISP	1360.09	VRFTVAP	1410.85	SCCSNSN	2136.51	VNHMRGY	1393.36	ITAATQL	1939.24
DRPTHWT	2264.05	SQHPTSG	1715.95	TIGKFGP	2408.41	AGPGVPL	1360.09	GQSVVSL	1408.06	MWGWPRV	2133.77	LGSYTLK	1390.44	QLPYPQV	1939.24
IVSGYSL	2253.55	VPSANAI	1713.18	TWHTLVV	2374.49	ASSAALT	1358.06	LTLGGAR	1408.06	KSTVEIS	2128.28	QAHWLRE	1387.51	NLSPFPW	1919.25
VDTSIFN	2243.05	AQSYRLS	1710.41	SLMHNAS	2374.49	SGLHYAL	1354.01	NSTSDLP	1391.29	MQANPPR	2120.06	GWSLHTG	1384.58	HPTNPTR	1912.59
WPLEHYS	2243.05	NPAPTMA	1710.41	VSSGFAT	2370.25	TFKNAFI	1341.85	VELRQSQ	1382.91	FRTHFPS	2117.31	NTLSSGR	1378.73	SSAAFDT	1909.25
TYHPLER	2236.05	NPATTMA	1707.63	IKPHDLT	2370.25	HNPDIPQ	1337.79	FLNLFNT	1380.12	TTSPYKT	2114.57	AARNATA	1375.8	GTNISGE	1905.92
QAHSHQV	2222.05	NNTVLSH	1702.09	LAPMTYG	2361.77	SPSRYDY	1333.74	ENTPLST	1380.12	AKLNYMS	2114.57	LGTTRSL	1372.87	WPLPNQP	1902.59
AKLPNLS	2218.55	HNPDIPQ	1699.32	FTFSNLV	2357.53	MMTLPNN	1331.71	GTPHPRY	1377.32	ALSPSHS	2111.83	TTVKNFR	1364.09	ESTRTNT	1895.93
SPGLHPG	2218.55	YTVELRT	1699.32	ASIALRQ	2344.81	AWNGNRS	1329.69	GRQIITH	1374.53	GHTGLHV	2103.6	KYLDLVT	1352.38	HSLGASH	1889.26
SPPLIVI	2211.56	GKQHLHY	1699.32	FQPPAQS	2340.57	SKPPAVG	1325.63	GLDYYYL	1374.53	AMGWYVT	2100.86	GLLQKPM	1349.45	LTQQLHT	1882.6
SWTMHVK	2204.56	THRTVNF	1688.23	FPHSRTL	2340.57	GIAVNTL	1319.55	TSAVPSS	1371.74	SGLGDLM	2100.86	TDYKPLT	1337.75	RLPGFPM	1875.93
GHVQGMK	2204.56	GLHYDHS	1682.68	QAHWLRE	2319.37	SLETMSN	1311.44	KPLPWLK	1368.94	HCKICQL	2089.89	KVPTSHE	1337.75	SYITQRM	1869.27
MPYAHSP	2204.56	GPVLAQS	1668.82	WRLGYTG	2315.13	SNYHWRM	1307.39	VAPYPRG	1360.56	EGDRSPL	2084.4	QPESRGT	1334.82	FVTMVQG	1862.61
SVTIVQP	2204.56	EAAVSWK	1660.51	NSTAWHA	2315.13	AYQAYLP	1307.39	SYTWPWT	1354.97	MLSLPQQ	2067.95	HLSGHQV	1334.82	NPAATLA	1862.61
DQRIGLV	2194.06	HFNPYRH	1660.51	SLPHTFS	2310.89	GGQMRML	1301.31	YPAATMA	1349.39	RIPVDGH	2059.72	QSNVHRA	1331.89	SHFMRNE	1849.28
NTTTIAW	2190.56	VECINNC	1652.19	MPLHLVN	2306.65	SWQDNQT	1295.23	STPRAMT	1346.59	DAGKRPI	2054.23	QHPFFPL	1328.96	TVHVHKT	1845.95
QHSMYLI	2190.56	YFPNTRT	1649.42	LQKPQDL	2293.93	MSTAYRV	1289.15	NMTETLP	1346.59	KVPGHEP	2054.23	EWHHKYT	1326.04	SMTSPQH	1835.95
FVGDAYD	2187.06	VMKSAMI	1632.79	HSRLHSF	2289.69	VLNPFNT	1289.15	VLNRFHT	1346.59	SSVVLSH	2051.49	VLTGSLF	1323.11	VQLPNSE	1832.62
HPTVRSG	2183.56	VKATDME	1630.01	NQFSLSQ	2281.21	EPWSSIT	1285.09	SVSTKMP	1343.8	TPARYLY	2048.75	YVKIGDT	1323.11	KDGPATN	1825.95
GTFHNRP	2173.06	NPSATMA	1627.24	EGDRSPL	2276.97	VALRNVQ	1285.09	ALNRFNT	1341.01	QTSHDWL	2048.75	SCYPANC	1314.33	MVQSPRD	1822.62
QSHALMA	2173.06	HVSVGKP	1624.47	HILDKVD	2268.49	TTAQIGP	1285.09	VLNRFDT	1338.21	GDRVTIR	2048.75	KTTPSLT	1311.4	SHETLPR	1819.29
TPSWLNM	2173.06	NPHLHTE	1616.15	TTNWNVP	2268.49	MSQLGVP	1285.09	HMDLPFH	1338.21	QTWTNRV	2037.78	FFFFSHH	1308.47	HQSDGQY	1805.96
MMPIPRS	2169.56	GGQHSSM	1613.38	GGIILTD	2264.25	GSPCYKC	1283.07	QLHSHSY	1335.42	VALRNVQ	2035.03	GNLMHLP	1299.69	TVDPMYD	1799.3
WTSSDPS	2166.07	VLSFPFI	1607.84	GLHYDHS	2255.77	WTNVFVG	1281.04	THTWAAY	1332.62	LTVDHTR	2032.29	YHVKPAD	1296.76	LPPIVPS	1799.3
HRLPVVP	2155.57	LPMRQWT	1607.84	TITAHMH	2255.77	IMSRGWP	1276.99	YAYLPPS	1332.62	YWPHSDL	2026.81	LTQQLHT	1290.91	WQLVPKP	1789.3
WPWPPTT	2152.07	QEGIANL	1607.84	HTRIMYP	2247.29	VPNRFNT	1276.99	ELPALAR	1329.83	LPRLPPA	2018.58	LWDPRFT	1290.91	NRIEVVV	1789.3
GNSATGL	2145.07	SLTEPSS	1605.06	TDHAHRY	2243.05	HVPLTPK	1274.96	SMNGVQV	1324.24	VFQTTYK	2013.09	FNMDGLK	1285.06	DSMLGIK	1789.3
QISSQHL	2134.57	GLLHRGG	1596.75	HVIRGPH	2243.05	AWKEKAN	1272.93	GDLLLKR	1321.45	KVTPTRH	2010.35	SLTEPSS	1282.13	SPAPRIA	1785.97
VTVPVRS	2131.07	VNSRPVT	1596.75	NAVTAKY	2238.81	AVKPADK	1264.82	DLGPRQP	1310.27	YATSPSQ	2004.86	GAQLQMN	1276.27	TYPPDRH	1779.31
HPYLGIE	2131.07	WPTVSQT	1593.98	HKLNTPP	2226.09	NPVQLAT	1260.77	LLSVPTP	1310.27	HQIKLSL	2002.12	YGYETYT	1276.27	LPRLPPA	1775.97
LSPHSWM	2127.57	GTHWPKL	1593.98	STPGAIT	2221.85	HILNWPT	1258.74	IPYHITH	1304.69	RSIDLLV	1996.64	SAWSNAH	1273.35	TSSSDLI	1765.98
FHQNASR	2124.07	ASPWWHH	1585.66	YDASTLR	2221.85	DTTFNPP	1256.72	VLNRFKT	1304.69	YDSSQNR	1991.15	HTQLRHY	1273.35	SLKTERG	1745.99
WSKGTQI	2120.57	NHAVHFY	1585.66	HNHMADP	2221.85	SSFRTIQ	1256.72	LPKATIS	1301.89	TVPSMQF	1985.67	LTKPSVK	1270.42	ELARLPI	1739.32
SVLQKTV	2117.08	FTGMAST	1574.57	QLKASMT	2217.61	AIGSRAA	1254.69	VKPVSVR	1299.1	AMSRWHH	1982.92	FSRSNNT	1267.49	GDQLTIS	1739.32
AEAREPL	2106.58	NGIDFPW	1571.8	WRSPLTT	2213.37	APRLPRA	1254.69	QQPLPLK	1299.1	HNEYMPK	1977.44	KPLPWLK	1267.49	SVQTGRH	1735.99
SYHLMAN	2106.58	LDVRSYG	1566.25	SDTNMGW	2204.89	GHYRTMG	1240.5	SWGDPLS	1299.1	WVPLNGR	1977.44	YFKIGDK	1264.56	AEIRSQL	1729.32
WRLGYTG	2092.58	TAPARGA	1566.25	TRLNHTT	2200.65	SLGSSRT	1240.5	VTIAFRN	1296.31	IPYRTYH	1974.7	HASNQRV	1264.56	YDHNHKN	1729.32
KINQHSD	2071.58	QLVWARP	1546.85	SVTAPAD	2196.41	SFVLVAR	1238.47	TTAQIGP	1293.51	SMQTRAI	1971.95	LPHGYVP	1261.64	VSSGFAT	1719.33
AGTFALR	2068.09	LPRLPPA	1546.85	VAQQVLM	2187.92	SVQTGRH	1238.47	TAATDSR	1285.13	MMTGYTS	1971.95	NSMKHVH	1258.71	SLQHTLH	1712.66
AGHSSLT	2064.59	LITNGHL	1541.31	HSYWHPE	2166.72	SSVNPGG	1234.42	HHYGPIW	1282.34	RALTPLI	1969.21	WILGYTG	1255.78	VQPPLGQ	1699.34
SGKQSTI	2061.09	AYNSPTR	1538.53	HEEEVMM	2162.48	MKHDYKT	1226.31	YAPASRT	1282.34	SHTSHPD	1966.47	TSRPLAH	1255.78	YSSEAQK	1699.34
IVPSIPR	2050.59	TSYLPFI	1535.76	GWPRSLS	2154	APHTPGL	1226.31	VSSGFAT	1268.37	APALKNY	1958.24	MYLPRSV	1249.93	TILKAMN	1696
ASPDQEK	2047.09	TWTLARP	1532.99	YSLKDYS	2154	TFQNAVI	1224.28	NVDDTAR	1251.61	ATAVLTR	1958.24	YVRPVLA	1247	FQPPAQS	1692.67
IAQFGKI	2043.59	KTAVPSP	1530.22	SPMSTMS	2149.76	LPKATIS	1220.23	LPKAAHL	1248.81	SVPRYHS	1958.24	SLPSLLP	1244.07	NTKLHNA	1692.67
TLQEGFA	2043.59	WHTQWQV	1524.67	MSWTSAV	2145.52	WKMTYLG	1220.23	SVENSWN	1248.81	HAARQVA	1955.5	SKPADIW	1241.15	GNHLMYV	1679.34
VVFPGVV	2040.09	NPAATVA	1519.13	QSHALMA	2141.28	KPTGLLP	1218.2	SVTAPAD	1246.02	GLMPAMQ	1950.01	QEMMHNS	1241.15	VMKSAMI	1679.34
LPRLPLK	2040.09	TPIIPET	1519.13	QEGPTRR	2128.56	WGWAGYT	1216.18	HYPTWPR	1243.22	KAHNLGQ	1950.01	QLPRNFW	1241.15	HPHMFWR	1676.01
KAQPHLT	2036.59	SATLFWA	1510.81	ALYARPS	2128.56	LGMSLTN	1210.1	VDTSIFN	1234.84	HIPTYLA	1950.01	YDASTLR	1235.29	FQLPHSE	1669.35
HFHIDRR	2033.09	STQPFTA	1510.81	TTHPRWG	2124.32	MILPPYQ	1210.1	DVKLTFT	1229.26	SLMNQES	1947.27	GYPKFLS	1232.36	ASPDQEK	1662.68
SSPHRPC	2022.59	LSNTLDP	1508.04	QSLYTQS	2115.84	ENTPLST	1208.07	WHEVKSL	1226.46	GLLEKLH	1944.53	IHLPTSY	1229.44	FNGQLNR	1659.35
TTAQIGP	2015.6	YHVKPAD	1505.27	MVQSPRD	2111.6	MSERMPL	1206.04	NPAPTMA	1223.67	DTTLPAS	1944.53	TTLGVAV	1226.51	SAGSVAI	1649.36
SVLSTLE	2008.6	EPEWSGL	1499.72	ITAATQL	2111.6	WHLPAQR	1201.99	VMRTSWQ	1220.87	MQPNQPT	1933.56	IARSQMQ	1223.58	NNALKAH	1636.03
SAGSMSK	2008.6	FPKASIG	1496.95	FRYPDHQ	2107.36	VLKRFNT	1197.93	LPTVSVP	1206.91	WSLTANH	1930.81	ASMSTPL	1223.58	SMSHDNP	1636.03
GFPSTHS	2005.1	TSSDGLP	1491.41	HLAVGSY	2107.36	SDNLRSD	1197.93	NLVFLKT	1206.91	ISGSPLM	1930.81	TTSIPRL	1220.66	ETMKPAD	1632.7
SPLHQLN	1980.6	WSSTIHL	1485.86	VDIMTRS	2103.12	SHMALSP	1189.83	LSHTPHP	1204.11	NHWFKPS	1917.1	GVLWAHP	1214.8	GYLNKLT	1632.7
WHLPAQR	1980.6	AVPSLTG	1480.32	TYYQNSL	2103.12	LSHTPHP	1189.83	KTNDPVD	1201.32	LWDPRFT	1908.87	MEPAVEH	1214.8	GPLLTKT	1626.03
WPTSSKT	1970.1	TMHMPTP	1463.69	NGFHAIH	2103.12	SFKNAVI	1187.8	HVLTMGR	1198.52	LTGKPVM	1903.39	ELTVWAT	1214.8	LGWPGAG	1619.37
TVVLHTY	1966.61	RLNVPTS	1463.69	HANYPTY	2098.88	QTFTLAT	1187.8	AGLNLTG	1198.52	GFMDPDS	1889.67	LSAHLPY	1211.87	DLSIRMH	1619.37
HAHTLAH	1966.61	GPQGTPR	1460.91	HHYGPIW	2090.4	GPHAAAG	1185.77	TAMGMRV	1195.73	YHVKPAD	1889.67	AAISPSH	1211.87	LTSGIAK	1616.04
SGKANSY	1959.61	KPLTADL	1460.91	ARLALPV	2090.4	VINRFNT	1185.77	ASPARQN	1195.73	AYNSPTR	1886.93	ATYEVSA	1208.95	SFLVMSS	1609.37
VMNFTPQ	1959.61	TYAEARH	1458.14	MHLPNPR	2090.4	ADLIARM	1181.72	NQYPPMH	1195.73	SSQYLAY	1870.48	GLLQKPF	1208.95	WPLPNDI	1599.38
FPGQHTR	1959.61	NPASTMA	1452.6	DAWTALE	2081.92	STQATSW	1177.66	GASNIWN	1195.73	GFLRPMI	1867.73	AHMLASH	1208.95	TTVKNFR	1596.04
MHPRVSQ	1945.61	HGIRPTI	1447.05	NTVANKN	2073.44	LPKAAHL	1171.58	SPVRSMT	1192.94	FPGWNSR	1867.73	DSDSAFR	1206.02	YHVKPAD	1592.71
YPIPMRL	1942.11	SVLNPQP	1447.05	TSWFNVH	2060.72	LQLRSTD	1169.56	MSVNSNH	1192.94	GFMGPMI	1864.99	GFSETFS	1203.09	GQSVVSL	1589.38
FEHGRPT	1924.61	HFSWWPP	1444.28	DAGPGRP	2060.72	VETLYKH	1169.56	NPATTMA	1181.76	GAWPSRT	1864.99	SDLTFVR	1203.09	SVLNPQP	1572.72
MAVSHSM	1917.62	NGHLLKT	1444.28	GSTWHGG	2056.48	GVNGNAC	1165.5	SEPIVPL	1178.97	TTGTQPH	1864.99	AATSMEI	1203.09	MPLSVYN	1572.72
KPGDLWV	1914.12	KAHNLGQ	1444.28	HQFSLTR	2039.52	FGHLRST	1161.45	HAANAMT	1176.17	SDNRVRS	1864.99	GLLQKPV	1203.09	QSTVEIS	1566.06
ESTRTNT	1907.12	KIPVLPL	1438.74	TTDTGMT	2031.04	YSRLGPS	1161.45	SWSNWWE	1173.38	HPDMRYF	1859.51	ASSAALT	1203.09	GVKSEQL	1562.72
TPRSSHP	1900.12	FQPPAQS	1438.74	QMLVSNQ	2031.04	TVKPGDA	1161.45	VRNRFNT	1173.38	FSRSNNT	1854.02	VSSGFAT	1200.17	GLASDPV	1549.4
YSPGSIT	1896.62	ANEPTMD	1438.74	LPPIVPS	2031.04	AVNHELL	1159.42	STMYTVY	1173.38	GSIKIVR	1851.28	ERGFLLL	1200.17	SPLHQLN	1549.4
TEPGKLR	1886.12	AIETNRP	1435.96	ALNHIPP	2022.56	GTYPVMS	1157.39	QEMMHNS	1170.59	LTMNTWD	1845.79	SPSFMTS	1200.17	IQLPNSE	1546.06
KPLPWLK	1886.12	STLWTVP	1422.1	GGQMRML	2005.6	MLHNAVT	1157.39	ELNRFNT	1167.79	FTLPNMF	1840.31	ATLSSVR	1194.31	AGPGVPL	1546.06
AAFTELI	1858.13	ALTVRNV	1422.1	EAAVSWK	2001.36	VIKSAMI	1147.26	YMNRHNG	1159.41	GSHPHAY	1837.56	VTPELVP	1194.31	VITPIYP	1546.06
ASWSSRV	1858.13	YLYKPKH	1405.47	RLDQPNL	2001.36	VLNCFNT	1141.18	APTLPSV	1159.41	DVKLTFT	1826.59	MWRGPVL	1191.38	AQHSHPN	1542.73
WSIQSGY	1844.13	QQFVGHN	1405.47	TTLGVAV	1984.4	WDRTEYT	1141.18	TTHPRWG	1159.41	THHRAML	1826.59	YVKVGDK	1191.38	DVSYGQI	1536.07
MIDSRTI	1837.13	KSLPYAT	1405.47	YQVGYEG	1984.4	TVVHMST	1137.13	TLLEYNW	1151.03	VSTLPST	1823.85	YAKIGDK	1191.38	SDWTRSQ	1532.74
SSVSRPP	1830.13	TYLPTRS	1402.7	SPISLHP	1980.16	LSRPVWT	1133.07	MHIVPHE	1148.24	TQAVYSI	1804.65	TDNTGRS	1188.46	SQHPTSG	1529.4
APHTPGL	1819.63	AGIHSRV	1391.61	TPRIVVA	1971.68	YPAPMLF	1133.07	TTSKSTH	1145.44	TSHFLRS	1801.91	AVNHELL	1188.46	LVTVHYS	1529.4
SYGSHSS	1819.63	ALSTQRG	1388.84	GFSRPHN	1963.2	QFDHWRN	1126.99	HYPPVDD	1145.44	QGWHDRI	1801.91	GVVWAHQ	1179.67	NADIAMH	1526.07
LIKDIRK	1819.63	NPHAVNL	1372.21	LPKATIS	1950.48	AKLPNLS	1116.86	SVRNDHA	1142.65	SPMILGN	1793.68	FLLHNPF	1173.82	YTNTHTG	1519.41
HALSPSL	1816.14	QNGWYAH	1369.43	AVRPANA	1950.48	KDGPATN	1114.83	TSTMTTI	1137.06	TPIIPET	1790.94	AAGQRSF	1170.89	MLFPFSE	1516.07
VMAYANH	1805.64	WAGSQWH	1369.43	VAPVSST	1950.48	WSLKLAG	1112.8	IVAIRVE	1134.27	DQLQWQV	1790.94	HLTLREL	1167.97	SSGPYLE	1509.41
SDDIRRN	1805.64	LRPNPPA	1366.66	VPIALRF	1946.24	ITAATQL	1106.72	AGSSHTS	1134.27	RVDPAML	1788.2	AKTGPVG	1165.04	SPLNTLP	1506.08
HPYANTE	1802.14	GPTSCNV	1361.12	SSWSDHT	1942	TVHPTTY	1106.72	VLNGFNT	1134.27	QQLSRLA	1788.2	AWLDRMP	1165.04	HESKTNF	1506.08
LAPMTYG	1802.14	AVSVWPK	1358.34	SHLHMYA	1933.52	GLLQQPL	1102.67	SSQMYST	1131.47	ASSAALT	1788.2	VHMPRWA	1165.04	DSTTISP	1502.75
SGLGDLM	1802.14	LTSGIAK	1358.34	DLSIRMH	1933.52	VMHSRPP	1100.64	VYPNHRL	1131.47	NGFHAIH	1779.97	GYSAQHT	1162.11	LPPQRSI	1499.41
NSYMQKW	1798.64	SGAGPDS	1350.03	DATTPKR	1929.27	VITLDTY	1098.61	DNISQRY	1128.68	WKMTYLG	1774.48	SRLPVLM	1153.33	RLPIWPA	1499.41
DVSYGQI	1798.64	AAVVNSH	1347.26	VTKIHNP	1929.27	HSSDNPN	1098.61	AGMGTSY	1123.09	ARATPSL	1766.26	FHHSNYG	1150.4	TAAQRHA	1499.41
ITKQKCM	1798.64	NPTATMA	1341.71	GSHLLLK	1929.27	VLYRFNT	1092.53	VLLQKPL	1123.09	TTGDVIA	1747.06	SVTAPAD	1141.62	GTTLHAL	1496.08
KSTVEIS	1791.64	SPAATMA	1341.71	MQFPMTT	1925.03	TALTHLQ	1092.53	AVSQHKV	1123.09	MWPHPLY	1736.09	GVLWSHQ	1141.62	HRTTPHT	1492.75
DVMRPLP	1791.64	LTGKPVM	1341.71	DRGHHIL	1912.31	NGATYPS	1090.51	LTVAANT	1123.09	NGPISLW	1733.34	SVLNPQP	1141.62	DWKHFMI	1472.76
VVAVARH	1781.14	NPAATMP	1333.4	SSMKPHD	1912.31	HTVLTST	1090.51	NPSSTIS	1120.3	MHVPGQS	1727.86	YQFGSPL	1138.69	GHSRLNG	1472.76
TTLSSGV	1774.14	TDNTGRS	1330.62	LETRTQL	1908.07	TFKHAVI	1086.45	DRGHHIL	1117.5	EIRTGFD	1727.86	NALTLHV	1138.69	SPHWTYN	1469.43
SSDTWSR	1774.14	NPPATMA	1327.85	STVTLPN	1895.35	GIAKYFQ	1082.4	THVYRDE	1117.5	GETPSVP	1722.37	SLLQKPL	1135.77	YPNRTTD	1459.43
GGAVQKY	1774.14	NSVNLHR	1327.85	SHMALSP	1886.87	DTIRQDD	1080.37	DGARAKD	1106.33	AEAREPL	1719.63	SQHPTSG	1126.98	QNFYTSS	1442.77
SGATTHK	1767.15	QLPYPQV	1327.85	LQLPPKM	1886.87	WPTSWVY	1080.37	HFSWWPP	1103.54	HPESPPG	1719.63	AGMGTSY	1126.98	ARYITVD	1436.11
MFSPTSR	1763.65	TTQPVMK	1325.08	GLMLSHT	1882.63	HLWRPTG	1078.34	SHINRSP	1100.74	ALTVRNV	1714.15	HLSAPRS	1121.13	WAQKPVR	1436.11
HTTLTGA	1763.65	SHHQRMP	1325.08	LRPNPPA	1882.63	LRIPVSQ	1064.15	DMNRHND	1095.15	LLSVPTP	1700.43	SYPPTSH	1118.2	APYRHSH	1432.77
AGIHSRV	1763.65	NPLTSML	1325.08	TPIIPET	1878.39	WTYPSRS	1064.15	TALSRWG	1092.36	ASGEYSR	1697.69	AFSSLGL	1112.35	TPPQSVV	1432.77
NENPPGR	1763.65	FDEPGRY	1322.31	YSVERTP	1878.39	FAPHYNI	1062.13	VIRGNTM	1092.36	GLLQQPL	1692.2	NLVVTRI	1112.35	YSTKPST	1429.44
NPVLWPR	1760.15	SDDIRRN	1322.31	HESKTNF	1869.91	DMNRHND	1060.1	SVRAMVS	1089.57	ANMRQDG	1683.98	LGKYQIF	1109.42	ERFHVRT	1429.44
LGWPGAG	1760.15	GQTSVHT	1319.53	FERNLTP	1865.67	SHHSRWG	1054.02	SYTVQVR	1083.98	HLSSLRS	1683.98	GLLQKTL	1103.57	AGVVNRH	1426.11
SFNLMQG	1753.15	ASSAALT	1319.53	GPNHSWQ	1857.19	VLNHFNT	1051.99	SPGSVSV	1081.19	YTLPPLT	1681.23	HYKFQHL	1103.57	GLDYYYL	1422.78
SLVHRQY	1746.15	AAYPSQL	1319.53	NPTANYQ	1848.71	MQFRPPL	1049.97	GFLSLNP	1081.19	THTVTLD	1675.75	VASPVRK	1100.64	STTGTQY	1419.45
YDEPSRR	1742.65	LPKATIS	1313.99	LTPPIQF	1844.47	YSVERTP	1049.97	GLGPSVR	1078.39	SARAEAY	1673.01	EVLWAHQ	1097.71	GHSFFAA	1419.45
SFGARPL	1739.15	HGDHVSH	1313.99	GFSETFS	1840.23	ARPSWHP	1047.94	AEARYKS	1078.39	YNAEMHM	1667.52	VIHGSQR	1094.78	ADARYNS	1416.11
VAPYPRG	1725.15	LPKAAHL	1311.22	VITRMDA	1840.23	HAPFYDM	1043.89	YVRPVLA	1075.6	NAAQKPI	1667.52	THRLVQA	1086	FQLPDSE	1399.45
NTQVLNR	1721.65	AEARYKS	1308.45	GHPIQPT	1835.99	TFKNAAI	1041.86	ASLRGPS	1075.6	LTSGIAK	1667.52	AMHQLNP	1080.15	GLPGKLK	1399.45
HPLMVPS	1711.16	ATTQHTP	1305.67	YFLKPEL	1827.51	TIEWPTW	1039.83	TTSSTVW	1070.01	SLLQKPL	1662.04	QTVPWEG	1080.15	WVPLNGR	1392.79
SSYIDYR	1711.16	SVLRMLN	1302.9	HGLTEIT	1827.51	MREYQAP	1037.8	IDARPLL	1070.01	SEPIVPL	1653.81	LPLITFN	1080.15	SLGSSRT	1389.46
HSLQYNK	1711.16	LMNKLQT	1300.13	TEHQTHI	1819.03	YKMSLFS	1031.72	NPSATMA	1070.01	EYALFKQ	1651.07	GTSNRMA	1077.22	SAGMDLR	1389.46
SPSTFMW	1704.16	DPRSFRD	1297.36	NTTNRSI	1819.03	AYDKWRS	1031.72	VSVATLR	1067.22	IPMSPIM	1642.84	WVGTTTR	1074.29	QEPANSG	1379.46
MGREAVQ	1700.66	TSAVSLR	1294.59	DVKLTFT	1814.79	YTLRPSG	1029.7	APTTMSR	1067.22	RLDIAKI	1642.84	GVLLAHQ	1071.37	SRPVHYT	1369.47
SLAPSGP	1700.66	STPSHKA	1294.59	SYLKPDD	1810.55	TEHQTHI	1025.64	NLNASTV	1067.22	GTSVTRH	1642.84	WLTMPVP	1071.37	AQLTPDA	1366.13
ATHTRSS	1697.16	IPAYLGL	1291.81	TTLKSAG	1810.55	KPDPTSI	1021.59	NPASTMA	1064.42	TASMPRP	1637.35	SIQHFNM	1068.44	SGLGDLM	1362.8
THRVHAQ	1683.16	SYNVLSQ	1286.27	MFSPTSR	1806.31	VLSAHRM	1021.59	FILDQYI	1061.63	VIHRPMT	1637.35	AQRFPPR	1065.51	NDHGDAR	1362.8
LTNTNGR	1672.66	WAGSWRI	1286.27	FWHNPRS	1802.07	KPGDLWV	1017.53	AMSLVAT	1061.63	YSPGSIT	1634.61	NENPPGR	1065.51	TMSTTIT	1359.47
TKLTNLL	1672.66	ALTHAST	1277.95	SWPYSRE	1802.07	VMHQVDH	1017.53	DRFHTVL	1061.63	GLLHRGG	1634.61	TNHPATM	1059.66	TAWASAA	1359.47
SGQLITQ	1669.17	VALRNVQ	1275.18	TLSTWMK	1802.07	AEIPMVA	1015.51	SLSYNRH	1058.84	GFLGPII	1631.87	LPKSGPH	1056.73	AADDMKN	1352.81
AITSRNA	1665.67	VHASLPS	1272.41	AWAQLAP	1793.59	LAHAVHP	1013.48	ALWTFPR	1056.04	HRIGWTD	1626.38	YSFPYVN	1050.88	SINERGY	1349.47
KVPGHEP	1665.67	MHGSELH	1272.41	KVPGHEP	1793.59	NHFHSPR	1011.45	LGTRTDP	1053.25	FHHSNYG	1626.38	SHLSHQV	1050.88	TLPNTTR	1342.81
HYHSNPW	1662.17	APKHLVK	1272.41	HVLTMGR	1789.35	SPFNRLG	1009.43	GWPWWAL	1053.25	GFLKSGL	1620.9	TTHPRWG	1050.88	SVTEENT	1342.81
IAPTLKA	1655.17	NMALLMS	1272.41	LPRLPPA	1789.35	SYNVLSQ	1003.35	SGNPIRI	1050.45	IPDRPKL	1618.15	MQQTPDQ	1050.88	AFTRPLW	1342.81
GLQSRQH	1655.17	SWGDPLS	1266.86	RLNVPWL	1785.11	GLMLSHT	1003.35	SSDWFVQ	1050.45	GFVGPMI	1615.41	TESAPTL	1045.02	SHTLFGM	1339.48
YCQPGTC	1644.67	YLPHALG	1250.23	NGSFLGK	1785.11	IARSQMQ	1001.32	DRAWNLP	1050.45	MREYQAP	1615.41	AQRYVDH	1045.02	WTHPSLP	1336.15
SQVIDRY	1634.17	WIGLYDS	1250.23	LPFGTRV	1785.11	GLLQKPM	1001.32	LLVDKRA	1047.66	MWRGPVL	1598.96	DVSYGQI	1045.02	MVAQKSN	1332.81
STTWIFH	1630.67	SDARYKS	1250.23	KLLEHTL	1780.87	FTTHHPA	999.292	AVNPNDH	1044.87	MVQSPRD	1596.21	SHRPVMF	1039.17	GSAPLLK	1329.48
ADKDLLS	1627.17	FPTITPN	1250.23	HLKWLHK	1780.87	SPMRWAS	995.238	GPPQTNP	1042.07	GTHWPKL	1585.24	QPSHPEM	1039.17	FPMPNSP	1329.48
SLAFPMM	1627.17	APSTLPT	1247.46	FTGNTTK	1772.39	STASAKT	993.211	YYVTPSF	1039.28	AIPWSWG	1582.5	GVMWAHQ	1033.31	SAGLLKG	1329.48
HISYWDP	1613.18	SLSLDTG	1247.46	TMQTPTW	1768.15	MNKELTY	993.211	NPTATMA	1036.49	TITVPPQ	1579.76	GVLWTHQ	1033.31	TPIIPET	1326.15
LLTPRYL	1613.18	TDARYKS	1247.46	THRLQLE	1763.91	LPKSGPH	993.211	QVHKLAL	1030.9	ATNYLVT	1577.01	YPIPMRL	1033.31	WPGTAAN	1322.82
TTPSGGV	1609.68	AHERQPY	1244.69	GLDYYYL	1763.91	NSVNLHR	993.211	VLNRVNT	1028.1	GLTSLGH	1571.53	GVLWARQ	1030.39	QPNMLKP	1322.82
GNDVSPM	1609.68	LMVSPSL	1236.37	IMPPWPS	1755.43	WPTHQVF	991.184	SDARYKS	1028.1	MQSKPQT	1557.82	GYWRNAL	1030.39	QPHLHRL	1319.48
ANYLNKG	1609.68	TYPVKTN	1222.51	EGWIQTF	1755.43	KLTLLIQ	991.184	YRLPAQI	1025.31	HRLPVVP	1552.33	GTFHNRP	1027.46	SWPREFV	1319.48
HVLTMGR	1606.18	HHWSLTH	1222.51	SAWSLTL	1746.95	VLNRFNP	989.157	THRTVNF	1025.31	KPLPWLK	1546.85	GLLQKQL	1018.68	YPLVGHF	1316.15
AMWDRTT	1606.18	GLDYYYL	1216.97	ASPWLSK	1742.71	LGWPGAG	987.13	LQIHPWP	1019.72	AEEIPTP	1538.62	HGQYQQR	1018.68	NPAATIA	1316.15
VGTLRFN	1602.68	LVKNFNI	1216.97	NIMIRIA	1738.47	GTGRLLV	985.103	TDNTGRS	1019.72	DSMLGIK	1535.87	HRTTPHT	1018.68	KLVTPTQ	1309.49
TLIPTTH	1599.18	ASRDFAH	1214.19	ERLSITV	1734.23	DVSYGQI	983.076	ARGPGPI	1016.93	SAGLLKG	1535.87	AIRPLHA	1015.75	NVHFHLR	1306.16
AGSSHTS	1599.18	DAAKLGT	1211.42	AEAREPL	1725.75	TFENAVI	981.049	FPKASIG	1014.14	GKVVFSR	1533.13	NMALLMS	1012.82	KPAATMA	1306.16
HHMTASA	1599.18	SYGIPYS	1211.42	NASLLQI	1725.75	NENPPGR	981.049	NEWGTSL	1011.34	GLLQKPV	1530.39	TKPADVR	1009.9	TIGPKWP	1302.82
WAGTRPE	1595.68	YTTRAAS	1211.42	KPLPWLK	1725.75	HFSWWPP	976.995	GLLQQPL	1011.34	GLLGPMI	1524.9	GPFPARM	1006.97	KPLGNPR	1289.5
ERGFLLL	1592.18	DQLQWQV	1211.42	VDTSIFN	1725.75	TIGPKWP	974.968	VLNRFST	1011.34	VFLGPMI	1524.9	FQPPAQS	1006.97	RMDPVVP	1286.16
VTPLKYY	1585.18	WTRTVVA	1208.65	FGTRTSA	1721.51	FNTGAEQ	974.968	TPASTWR	1008.55	HDWHKHT	1522.16	MWPHPLY	1006.97	SNGHIKQ	1286.16
WTDHSRL	1574.68	TEQAMQL	1205.88	VELHDKL	1717.27	TAFPTGI	974.968	SDRVMNT	1005.75	SPLHQLN	1519.42	GVLWANQ	1004.04	GSLMYLR	1282.83
MSDPQMT	1571.18	CFSTPLP	1205.88	QDAIPAT	1717.27	STTGTQY	972.941	LQLPPKM	1005.75	FSIQLPR	1516.68	THVYRDE	1001.11	GKPNSPQ	1282.83
DIPARSA	1571.18	ASLTRLV	1205.88	YKMSLFS	1713.03	LPPQRSI	970.915	FDEPGRY	1005.75	TTQPVMK	1511.19	AWFEKSR	998.186	AEARYKS	1282.83
KLYNTAH	1567.69	QYAFSPN	1203.11	FHHSNYG	1713.03	TANVELY	970.915	ESPSRFN	1002.96	AKLPNLS	1508.45	GMTKVDL	998.186	GMRFNDS	1279.5
NMALLMS	1564.19	LSAHLPY	1203.11	HYHSNPW	1713.03	VLNRSNT	968.888	WLLPEAP	1000.17	HLLRSPL	1508.45	SPITSYK	992.332	AQPASGM	1279.5
APTKLNP	1560.69	NPSSTIS	1203.11	VDPFAVS	1704.55	VQFTMRS	968.888	TPRIVVA	997.373	YPQPNLR	1505.71	YVKICDK	986.477	MSDNVMR	1279.5
SQYSRLH	1557.19	SRAVANV	1203.11	GLLHRGG	1704.55	LAPMTYG	966.861	DMSSPFR	994.579	LRPNPPA	1505.71	GVLWAPQ	986.477	NLVVTRI	1272.84
TKSVPHG	1557.19	QSHALMA	1200.33	FVEKISK	1691.83	VLNRFNM	962.807	DKIEHLV	994.579	TNPPTWS	1502.96	QSGTYVP	983.55	NPAATMS	1272.84
HPSRFQE	1553.69	LPIPPEP	1194.79	VIRGNTM	1687.59	VLRPDDF	962.807	CLLQKPL	991.786	GRELNSS	1497.48	AAAVDRR	980.623	EPVVYQP	1269.5
TVPSMQF	1553.69	SSHHTDY	1194.79	SDNLRSD	1687.59	AHTASQL	960.78	VTFLSPA	986.198	TTQYLSW	1497.48	MTKPTQQ	980.623	RPLLTDT	1269.5
TPLSDPV	1550.19	VAPYPRG	1194.79	DMIMAVK	1683.35	HNAKNNH	958.753	SPAATMA	983.404	AHAKTAT	1497.48	AMPISEL	980.623	QLFPFLQ	1266.17
LQKRVPT	1543.19	NQWDAIA	1194.79	TTVKNFR	1683.35	DNIVGRR	958.753	WPFHDPM	983.404	GHQTMGY	1494.74	ALLQKPL	977.696	QSPTHPS	1266.17
SEQDGRV	1539.69	TKLHGAP	1194.79	GMRFNDS	1679.11	NEHSYVG	954.699	AVKPADK	983.404	FRPQLVP	1491.99	TAYSPEH	977.696	LDTLRHT	1262.84
LPKATIS	1536.19	DVRVTGR	1194.79	QSPSTET	1679.11	GLDYYYL	952.672	MTNPISD	983.404	APHWPYV	1491.99	SITMVGL	974.768	APTQTLD	1262.84
ALTVSHL	1536.19	AGNPTIW	1194.79	WVGTTTR	1679.11	SPHNNGD	952.672	TQLMLHP	980.61	ALMKTPS	1483.76	SEATRLA	974.768	KTHLDHA	1259.51
ARLPAKA	1529.19	SIAHNTM	1192.02	FSRSNNT	1674.87	QEGPTRR	950.645	YGALTVR	977.817	CFLGPMI	1483.76	MNTKSLP	971.841	VTPNRFS	1256.18
WLGKPSY	1525.69	AQIARTF	1192.02	NPQSSFY	1674.87	LTGKPVM	948.618	FWQGPIH	975.023	DTIRQDD	1475.54	DPPRALV	971.841	FTWPQAD	1249.51
MSGLVGP	1525.69	QPHLHRL	1192.02	HLVRSMP	1674.87	MVQSPRD	942.537	ERGFLLL	975.023	HTQLRHY	1472.79	VMNFTPQ	968.914	AMADVLI	1249.51
MQVPRSD	1518.7	GYPITPM	1192.02	LPFLDRL	1670.62	TVPSMQF	940.51	YMNRHKD	972.229	MANHHSP	1467.31	GPHAAAG	960.132	FHLPNSY	1249.51
IMVNPTN	1515.2	SNVHKLS	1175.38	VMNFTPQ	1662.14	QTKFTPD	936.456	IELVPKH	972.229	SYHGMAN	1464.57	YQPTART	960.132	DMSSPFR	1242.85
KMQPVYA	1515.2	DPPSHNP	1175.38	FLSPRHY	1657.9	GLLQKPV	926.321	ILKSAWV	969.435	SDARYKS	1464.57	DDTTWSG	960.132	LVSQGWG	1239.52
WTVAPYP	1515.2	ADARYNS	1175.38	NSAARPI	1653.66	KPAATMA	924.294	GTIAFRK	963.848	TGAPLNA	1461.82	SSMPWDH	960.132	SAPYLSL	1239.52
TLGQLAK	1515.2	EHFVGHN	1175.38	SEPIVPL	1649.42	GWLEASY	922.267	YPTDTLR	963.848	TLTAPDA	1459.08	HTRIMYP	957.205	SEPIVPL	1239.52
MVQSPRD	1511.7	ASSDMIG	1169.84	YSTQAWP	1636.7	SLINAVN	922.267	AWDLGMR	961.054	LPSPQLT	1459.08	GLLQTPL	954.278	SKVLLPL	1236.18
SRLSDYL	1511.7	VTTLYAP	1169.84	RLNVPTS	1628.22	HAVLPFS	916.187	YMNRQND	955.467	AAPYRVP	1456.34	LPNITMM	954.278	WSPPNYT	1236.18
QAMMLRP	1511.7	IAQFGKI	1167.07	DPMPLWV	1619.74	FNQMPFL	914.16	VLSFPFI	949.879	GTPHPRY	1456.34	SSHSVQR	954.278	SMQTRAI	1232.85
TGAPLNA	1508.2	VDHKMNA	1164.3	TKIVGSM	1615.5	TCKNAVI	912.133	KSPIHVP	949.879	SLKTERG	1453.6	LRPNPPA	954.278	HLTYMNQ	1232.85
IGNIAPR	1508.2	NISQSMM	1158.75	GYGWRTV	1615.5	WILGYTG	912.133	GPQGTPR	949.879	LMANTMR	1453.6	ATLRWGQ	954.278	YVTSHRV	1229.52
ALVVGNV	1508.2	LLARPYM	1155.98	GCCHLLT	1615.5	STTTSHS	910.106	TPRSSHP	947.085	GGQMRML	1450.85	GLLHRGG	945.496	SFLSYTP	1222.86
MAAHRDP	1504.7	GTNRLSL	1153.21	DSDSAFR	1607.02	ASWAPMP	910.106	SDGPLVS	944.292	RILPVTR	1450.85	DDHRSGF	942.569	MRLPFQG	1219.52
YSPTKAQ	1504.7	GLGYDLT	1153.21	YVHNSTS	1602.78	SLDKVFR	908.079	YSVERTP	941.498	LAPMTYG	1450.85	YVKIRDK	939.642	YIGLPGH	1216.19
LPKSGPH	1497.7	QWHHRVV	1147.66	GASYRSM	1598.54	IPIHKVR	901.998	QFCNSRC	938.704	HLSLTTL	1448.11	RIPEILS	936.714	HDNRLKG	1212.86
SLTLLRT	1494.2	TPLMTQP	1147.66	YFPPMGP	1598.54	LRPNPPA	899.971	TWGDVNT	938.704	STKFWTN	1445.37	GFLERTL	936.714	NIPVLGG	1212.86
SSAMLMW	1494.2	SGLGDLM	1144.89	GDLKPMN	1598.54	TDARYKS	899.971	STHWEQQ	935.91	MNNHLTA	1442.63	AIDDSLM	933.787	SDARYKS	1212.86
YAHLGTH	1490.7	MPMWRSQ	1139.35	RSEFPTV	1594.3	VLSAVPY	891.863	NPAATTA	935.91	SWSYLRS	1439.88	TVVLHTY	930.86	TVLPKWG	1209.53
NQHHEQI	1490.7	NPAATKA	1139.35	MLKPMDN	1585.82	TWAVPPT	889.836	VLPFNKA	933.117	VNVAAVH	1437.14	AGIHSRV	930.86	EPASTRT	1209.53
SMAVNVP	1490.7	QSGTYVP	1136.57	MLSLPQQ	1585.82	DLRPTIT	889.836	SLDTNLQ	933.117	AVNHELL	1437.14	SRLPTQG	927.933	DLRPTIT	1209.53
GAARVVF	1476.7	SLNLPFP	1136.57	SAYKMMA	1585.82	FLLHNPF	885.782	NPPATMA	933.117	QAWPVGR	1434.4	YVKSGDK	927.933	HCKICQL	1209.53
KAHNLGQ	1476.7	HYPILRP	1131.03	NHWFKPS	1581.58	GRLQKPL	883.755	VPGSKPG	927.529	YTSGSQL	1434.4	THRTVNF	925.005	TLWSMTY	1209.53
AVTRTEL	1476.7	EYSQRHT	1131.03	GPPQTNP	1577.34	SDARYKS	881.728	LPSSIQR	927.529	QMPYYPR	1431.65	TVTTPFM	925.005	SHTFTHR	1202.86
HIGSPKP	1469.71	DLSIRMH	1131.03	LSHTPHP	1573.1	LTPLAGS	879.701	SPGLHPG	921.941	GLYPLDY	1431.65	ETNSPAV	925.005	SQLPNSE	1202.86
HLTLLMH	1469.71	QASIWPV	1125.49	HFSWWPP	1573.1	DRSVTSM	873.62	ALNLNNH	921.941	AAVVNSH	1428.91	TYPVKTN	922.078	LPLPNPP	1196.2
ESKMFLI	1469.71	ETLSRMR	1125.49	LLASPLL	1573.1	WRLGYTG	873.62	GTLAFRN	921.941	IRNYDLV	1426.17	LPKATIS	919.151	GLHYDHS	1192.87
YHVKPPF	1466.21	GYLNKLT	1119.94	KLASLGQ	1573.1	RLLQKPL	871.593	GLFARGM	919.148	GSLERTL	1420.68	EPAEKGI	919.151	GSHLLLK	1192.87
LEHGGAT	1455.71	VEDQSTT	1117.17	AMKPHDG	1568.86	DMSSPFR	871.593	LSYYTPH	919.148	APHTPGL	1415.2	MSTAYRV	919.151	FQLPNSK	1189.54
YNTHSGG	1455.71	HQMLQRH	1114.4	HPSTWHK	1568.86	TVPVPRP	869.566	YTASYLP	916.354	QMLVSNQ	1415.2	NSLKVLG	919.151	FQLTNSE	1189.54
NSTDLRW	1455.71	KHSLLSF	1108.85	GTNISGE	1564.62	SLNSWNR	869.566	SRVVDTN	916.354	STTVLKK	1409.71	RIIVHNI	913.297	TAKLTNT	1186.2
GGQMRML	1448.71	EGDRSPL	1106.08	VELRQSQ	1564.62	SHSAIRH	867.539	EWISALQ	913.56	ALVVNKH	1409.71	ALSFMIR	913.297	SSWSDHT	1179.54
LQRSLST	1448.71	QLSFPWE	1103.31	SIVGLSR	1560.38	SLHGNQT	861.459	HSTEKFL	910.766	GSTWHGG	1406.97	SAGLLKG	913.297	SDNLRSD	1179.54
NSQLMPY	1448.71	TLTLWLD	1103.31	GISMSAF	1556.14	SVNTDRT	861.459	RSLGYTG	910.766	DNISQRY	1404.23	TPIIPET	910.369	TDYWSLK	1176.21
VHASLPS	1445.21	FLAHADP	1100.54	HIKPGDA	1556.14	MNDAFRN	861.459	STHIYAP	910.766	AVRPANA	1404.23	TTWIHSD	910.369	WSTPNFR	1172.88
VALHQGR	1441.71	TIGKFGP	1092.22	SEQKQSD	1547.66	HLAFAMT	861.459	VPQFVDY	907.973	KDGPATN	1401.49	WAYTDYM	907.442	DVAHQLT	1169.54
DGHLWWE	1438.21	VITRMDA	1092.22	HPLTDKR	1543.42	AVQVWHW	859.432	NPAATVA	905.179	VPRLPPA	1398.74	SYGATAP	907.442	NVPEGYP	1166.21
DITPRSP	1438.21	GYAPNAQ	1089.45	SVPATLA	1539.18	THHHAQR	859.432	SAWQVTA	905.179	LPKSGPH	1398.74	HFSWWPP	904.515	DAVPIFM	1162.88
SMLSSIF	1431.21	QKEFVHE	1083.9	TYPVKTN	1534.94	ITQQHNY	857.405	RVILGPH	905.179	PICLLGL	1396	AHPIRTK	901.588	WGLSADT	1159.55
HHSKPTN	1427.71	GSGTQFQ	1083.9	YQGAQTK	1534.94	SPMYAYM	855.378	QFDHWRN	905.179	LDLAFVM	1396	GLMQKPL	898.66	YQLRPGI	1159.55
HLLGHTK	1427.71	NTIKTTP	1081.13	FTPSYWS	1530.7	GMRFNDS	853.351	NLQRGES	905.179	WPWPPTT	1396	MPNYRWP	898.66	QPALRNL	1156.22
VIYSSPT	1424.21	TVLTNGH	1075.59	GMKPHDV	1522.22	NVVVVGP	853.351	SVMRNPI	905.179	HEEEVMM	1390.52	LTSGIAK	898.66	KSTVDIS	1156.22
SPYEGSW	1417.22	FAPTAGS	1075.59	HDIRNGE	1522.22	SHPFYVQ	851.324	HPPMYGT	902.385	NPQEVYQ	1387.77	AAIGSMI	895.733	LTIGRGN	1156.22
HNALFQG	1413.72	YSFPYVN	1072.82	NENPPGR	1522.22	YPHDQMT	851.324	NNPYTRL	902.385	GLDYYYL	1385.03	LPKAAHL	895.733	LLVDKRA	1156.22
YLPKAPL	1413.72	NPAAPMA	1072.82	SAGLLKG	1517.98	YMPPDSD	849.297	SYGSHSS	899.591	WMVSPKV	1374.06	YVKIGHK	895.733	SMYMQRH	1149.55
WASPLKM	1410.22	NVSILGI	1070.04	SVHLPRF	1513.74	MAPLQQD	847.27	VLNRINT	899.591	YSLDISL	1371.32	YLNFMMS	892.806	SIAHNTM	1146.22
DNISQRY	1406.72	GNMWTLP	1061.73	FWSSPQM	1513.74	TFKNADI	843.216	STMASGK	896.798	EHQTLDE	1363.09	TNPPTWS	886.951	STTVMVQ	1146.22
AFYPQAK	1406.72	LSGSITF	1061.73	ERGFLLL	1509.5	AGTHHRN	843.216	LSYSIVN	896.798	KFSSFIP	1360.35	KINQHSD	886.951	NSLKVLG	1146.22
MNSVDGM	1406.72	DAHNKTG	1061.73	NHFMRSQ	1505.26	TGPALQS	841.189	ALTGAMV	896.798	DGARAKD	1360.35	SMYVRVV	884.024	SYHGMAN	1139.56
QHNLTSR	1399.72	MPHTLLL	1061.73	THPAPHK	1501.02	HTQLRHY	841.189	QAFSTQG	894.004	GMTKVDL	1357.6	SAVAMGS	884.024	YEHYMSA	1136.22
NWMETYL	1399.72	SPSRHTA	1061.73	NQWDAIA	1501.02	GLLQKPF	841.189	ADARYNS	894.004	YSFPYVN	1354.86	HLTLLMH	881.097	VNQTPLT	1136.22
SVSTKWT	1399.72	NPAATRA	1058.95	MPYSWTR	1496.78	VPRLPPA	837.135	VTKAIRV	891.21	GHHLVSA	1352.12	YTTSALH	878.17	QAPPSRI	1132.89
STLNRMF	1396.22	NPAATMT	1058.95	AALEKVI	1492.54	GLMQKPL	835.108	STIAFRN	891.21	TEHQTHI	1343.89	YVKIGDQ	878.17	SPALHFL	1132.89
GWPAAHI	1392.72	DMSTSHS	1056.18	TDNTGRS	1492.54	SMQTRAI	831.054	SHKLIYS	888.416	LPYLHEH	1341.15	SSVRPGD	878.17	LTLGTNV	1129.56
DMHHLQP	1392.72	VELRQSQ	1056.18	LPMRQWT	1488.3	HAMAKLP	831.054	HPLNSKS	888.416	YDPARQS	1335.66	AIMHQNG	878.17	VASLDRT	1126.23
YVPLWLV	1389.22	ESTTNAS	1053.41	TITYKHH	1484.06	FLQITTN	824.973	GSWTTGQ	888.416	IEKPARM	1335.66	YTTFTAP	875.243	HLKLDVS	1122.9
STPLRIL	1389.22	QAHWLRE	1053.41	YLLPSGK	1484.06	SGQWWQS	822.946	YTPRPHL	885.623	HAVALIG	1335.66	EHGASQS	872.315	MEPAVEH	1122.9
VMQSRSL	1385.72	YQVGYEG	1050.64	RIDASLN	1484.06	SSLTITH	820.919	TEQAMQL	880.035	FNMDGLK	1335.66	VELRQSQ	872.315	SVIEANN	1122.9
SHGPEST	1382.22	HVMNGLP	1045.09	YTRMNHS	1484.06	VLSLPSH	818.892	SLWYTSV	880.035	ISGNANL	1332.92	NTTTTDA	872.315	VAVRHAE	1119.56
VYPKTSA	1382.22	ILGSNSR	1045.09	VPSNAHK	1484.06	HRMTDHK	816.865	GLLQKPF	880.035	YLPNAPR	1332.92	GTTYSQL	866.461	SQPGLRG	1109.57
MSLRQIE	1382.22	ALVSLSQ	1042.32	STLPRTG	1475.58	ESTRTNT	816.865	SSLTAIA	874.447	AAVNRPP	1330.18	EFSHWLP	860.606	ELSRTWV	1106.23
HSYHLLG	1375.22	QHLVGHN	1042.32	STLSRPV	1471.34	AKTDSTP	816.865	SPTPNAV	874.447	GTNISGE	1321.95	SFPTSVD	860.606	RLTTDIA	1106.23
ASLNSRM	1375.22	TVPVPRP	1042.32	STALPFR	1467.1	TWHTLVV	814.838	TVKPGDA	874.447	GLGYDLT	1319.21	MNMLPLG	857.679	LVDARYR	1102.9
GLASGHL	1371.72	TSNERIP	1039.55	TTQLSKP	1462.86	VVNRFNT	814.838	NPAAAMA	871.654	GLMTEHA	1316.46	VPSNAHK	857.679	LPFHIDL	1102.9
KHIEHDG	1371.72	TVKPGDA	1039.55	KIYSPYS	1458.62	TLKATPP	812.812	TGQFKGV	871.654	MSMHKLP	1310.98	DLLQKPL	854.752	FQLPNAE	1099.57
NYVESIS	1371.72	AVRPANA	1039.55	SPSRYDY	1458.62	SLWDSKG	812.812	TTLSLTI	871.654	QHVNSKA	1305.49	YAAPGNG	854.752	SLTEPSS	1096.24
HFSWWPP	1368.23	NTTLSVP	1034.01	GLPKPGD	1458.62	AEAREPL	810.785	QEGPTRR	871.654	HVSPLNW	1305.49	TPIPNMA	854.752	GPLLFPV	1092.91
GHSFFAA	1368.23	NTAATMA	1031.23	TISHRNL	1454.38	LLLGNNH	806.731	KAMTTVL	868.86	NLKWPTL	1305.49	LSKTAMS	851.825	HTRIMYP	1092.91
ITQQHNY	1364.73	HVARITN	1031.23	VTWSHEF	1454.38	LLSVPTP	806.731	RHVDTST	866.066	TVDPMYD	1302.75	YVNIGDK	845.97	SHLNVHS	1092.91
SQYMASM	1364.73	HTALPLR	1031.23	LQYSTRL	1450.14	GRNRFNT	806.731	RLADPEF	863.272	SGAVYRD	1302.75	GRLTSDH	843.043	GSPFQPR	1086.24
WPTLKGN	1361.23	YRNDSNT	1031.23	AHVQVKS	1441.66	DLLQKPL	802.677	AHVSFMA	863.272	RDAYAPL	1300.01	SPYVSEV	840.116	FQLHNSE	1086.24
ADYAPNS	1357.73	AGSSHTS	1031.23	SGLGDLM	1441.66	TAVTYKS	802.677	FTLPNMF	863.272	LPPRNLC	1297.27	GSTWHGG	840.116	NSTVEIS	1086.24
LRLGPTT	1357.73	AQHSHPN	1031.23	SGGYYPD	1437.42	HALYQPP	800.65	ASWPRTT	863.272	IWAHIVP	1297.27	TLIDKLG	837.188	REAIMFQ	1086.24
FEGAATS	1357.73	TTVTTYS	1025.69	SPIGMSF	1433.18	NMALLMS	798.623	HSLGASH	863.272	EMNSRTM	1294.52	TSIKTGS	834.261	AALEKVI	1082.91
QAWPVGR	1354.23	ADARYQS	1022.92	SNWLDVK	1433.18	VLNRCNT	796.596	TDARYKS	860.479	VAASDLR	1291.78	AIMHHND	834.261	KPPSALL	1079.58
YSRLGPS	1350.73	FLSPRHY	1020.14	VMKPADL	1428.94	AAPWPRA	794.569	NPAATMP	854.891	KTHTPLS	1286.29	GLHYDHS	831.334	FSRSNNT	1076.25
LPKAAHL	1350.73	HHWPLAM	1020.14	LTSGIAK	1428.94	GKQTPPP	794.569	SLLQKPL	852.097	SILQGLY	1283.55	THRMAPP	831.334	AHRTASL	1076.25
AMADVLI	1343.73	SSHSVQR	1017.37	SYINLPV	1424.7	TPIIPET	792.542	YMNRYND	846.51	RPIVTVM	1280.81	WSTTITW	831.334	HLTSERL	1076.25
LLKTTNP	1340.23	SHELLPH	1014.6	FDSAHWL	1420.46	SWSRTTA	790.515	GAITQWT	843.716	TVHVHKT	1278.07	VDTSIFN	831.334	GTSVTRH	1066.25
LVTVPRS	1336.73	DLTRYTR	1011.83	STLKPQD	1420.46	SAISRLM	788.488	GLNRFNT	840.922	GWNWLSS	1278.07	EIPWLDW	828.407	LVKNFNI	1066.25
VKSQGAP	1336.73	QTSHDWL	1011.83	DYRLPKG	1420.46	TATPSIS	786.461	TLLNPKH	840.922	MNKELTY	1275.32	VMPRQKD	828.407	NMNNGST	1062.92
KPYPRVD	1333.23	GPLYLVR	1009.06	FPRNVVD	1420.46	EAAVSWK	786.461	NPLHFQQ	838.129	FTGNTTK	1272.58	GVLSAHQ	828.407	ADWEPPN	1062.92
FTQLVPG	1333.23	TKLTNLL	1009.06	ARLLPTG	1420.46	YQPPMES	786.461	TSHLPLR	835.335	GFLWPMI	1272.58	GVLCAHQ	825.48	FGSQYTR	1062.92
VGNGTVW	1333.23	HHGQPGQ	1009.06	GQSRTYV	1416.21	AHVQVKS	778.353	YAYDRQR	835.335	DSDSAFR	1261.61	TSTPHAA	825.48	ASSAALT	1056.25
WHEVKSL	1333.23	VSDMNRA	1009.06	NALTLHV	1416.21	TTPNHTK	776.326	QSTISLY	835.335	THTVVLL	1258.87	AIMHYNG	825.48	NYMREGS	1052.92
NKMTTHW	1329.73	GLYPLDY	1009.06	NCLGCLG	1411.97	EFYGLRI	774.299	LPKSGPH	832.541	YRTIAQP	1256.13	KPLLGWP	822.552	AHPTSRV	1049.59
YMSAPSN	1329.73	HNWMHQN	1006.28	QNHNHGI	1411.97	GLVQKPL	772.272	ICASTTV	832.541	FVVPNPV	1253.38	YNAEMHM	822.552	NPHAVNL	1046.26
ALPHAQT	1329.73	AVSQHKV	1006.28	LTSLDTY	1411.97	MEPAVEH	772.272	VMNFTPQ	832.541	SSVSRPP	1253.38	KTLLTEV	819.625	KMNAVYQ	1046.26
GAATLPV	1329.73	YADLHAP	1003.51	APREANP	1407.73	FVKNHEI	772.272	NDHGDAR	832.541	GLLQKTL	1253.38	EYSQRHT	819.625	QPLQALP	1046.26
HQIKLSL	1329.73	REAIMFQ	1003.51	HLPSTLP	1407.73	YLPHALG	770.245	YMNRHNE	829.747	FGLTHPG	1253.38	WPLTSFE	816.698	MYPHTRS	1046.26
GAKITLD	1326.23	RLSWIDW	1003.51	WTYPSRS	1403.49	ITKQKCM	770.245	EFSHWLP	829.747	TVKPGDA	1253.38	AYQAYLP	813.771	FPLPNSE	1046.26
DTVTRIN	1322.73	MAGPSTS	997.967	LTSSPGT	1395.01	GLLQKTL	770.245	VPNRFNT	829.747	LPKATIS	1250.64	TSSLTQA	813.771	FQLPNQE	1042.93
TGTNAWV	1319.24	ADARQKS	992.423	DESSQIT	1395.01	SQFAVRP	770.245	AQHSHPN	826.954	ATSYNLR	1250.64	VASLDRT	807.916	WTSSDPS	1042.93
GMTQNMS	1308.74	TGCNTCL	986.879	ADVSWPF	1395.01	VIRGNTM	770.245	TLHPNQL	824.16	QYHHAYS	1247.9	DIPARSA	807.916	QMQTGKL	1036.26
SGGAAAP	1308.74	NVLHYYT	986.879	HYQNVIP	1395.01	MHVQTLA	768.218	SGATTHK	821.366	KTNDPVD	1239.67	AIMHHKG	804.989	AVHMRYA	1032.93
FAPHYNI	1308.74	GWTYVYG	975.79	NAGARPN	1390.77	ADARQKS	766.191	ADARYQS	821.366	ITKQKCM	1236.93	SLAFPMM	799.134	TVWARLH	1032.93
YLPHALG	1301.74	LATILPR	975.79	GYLNKLT	1386.53	FQPPAQS	764.164	SNYHWRM	815.778	WVGTTTR	1234.18	GLLQKLL	799.134	HPVGENS	1029.6
VTPMTQD	1291.24	LQSYPWT	975.79	SLIPYPG	1386.53	AIQTVHP	758.084	KYLDLLL	815.778	DLRPTIT	1234.18	EAAVSWK	796.207	SGATTHK	1029.6
IPHFPQM	1291.24	AEAREPL	973.018	QTSSSKM	1382.29	MPYNGML	758.084	IGPATHG	812.985	SMYSSPA	1234.18	TYPALSW	796.207	RHVEGPV	1029.6
KWTAIPV	1291.24	TKPADVR	973.018	EFSHWLP	1378.05	KLQPPSA	758.084	HPMFTYP	812.985	LAQWSPH	1231.44	AVLWAHQ	796.207	YTSPTFP	1029.6
KPLVAQI	1291.24	IYALQTT	973.018	SNKVLHT	1378.05	TASPRTP	756.057	GTIAFRT	810.191	SQVLKSK	1231.44	EMHAGPY	793.28	FPGHALT	1029.6
LAASTGH	1291.24	STPLANG	973.018	AHISAGT	1373.81	ASPSVGL	756.057	VTKSTGW	807.397	TSRLAQT	1228.7	LTHQALN	793.28	LTNHQFP	1026.27
SSHHTDY	1287.74	DASLGPS	970.246	WHPPLHS	1369.57	TYYQNSL	754.03	IPISTAY	804.603	TNLMMHL	1223.21	GLLQKPS	790.353	ATGTTTG	1026.27
DYSNLTY	1287.74	KMMVYRL	970.246	YTGDKAG	1365.33	TKFTFPI	752.003	YTLRPSG	804.603	LSSHTSR	1223.21	YNKQVHD	790.353	SKQLPTH	1022.93
IEKPARM	1284.24	SLVPSPA	970.246	EIRTGFD	1365.33	APTQTLD	752.003	IVVANPS	801.81	ELFPTGL	1220.47	LTPGTSA	787.426	HPAATMA	1022.93
RLPGFPM	1280.74	APRLAWH	967.474	TPLWSSV	1361.09	LRLGDRP	749.976	HQWNRLQ	799.016	VPGRGLQ	1217.73	YVKFGDK	787.426	SWIPHHP	1019.6
MQAFVGR	1277.24	RLDQPNL	964.702	QPLQALP	1361.09	FLNRFNT	747.949	APEWRME	799.016	GFLGPLI	1217.73	ATTSAHE	787.426	NAAQKPI	1019.6
HSTEKFL	1270.25	EHLGIYS	964.702	NYPGPSR	1361.09	YMNRQND	747.949	NSLSPAG	796.222	LQMAQRT	1217.73	SSLKPAD	787.426	NPKIGPF	1016.27
GSHTGYF	1270.25	RLTTDIA	964.702	LLSATPV	1361.09	HLTLLMH	747.949	FADTTGH	796.222	LVKNFNI	1214.99	YVKIGGK	784.498	TYQPVVH	1016.27
TDNSATR	1266.75	DAGPGRP	964.702	SLCCRAS	1356.85	DRHTAPF	743.895	GLLQKPM	793.428	NQGAHIR	1212.24	YDGQWRL	784.498	HGHTSSY	1016.27
RPYMPLN	1266.75	ARYELSH	961.93	SLETLAH	1352.61	SYLHSYH	743.895	QSGTYVP	787.841	QIGVLPS	1212.24	GFLWAHQ	784.498	FPKASIG	1012.94
FRVDRMS	1266.75	SDSPVHL	961.93	VCLPYRC	1352.61	SSLHPVQ	743.895	DLPYLYG	787.841	GLLQKPM	1212.24	SMQTRAI	781.571	VPGANMP	1006.27
SILWQGT	1263.25	DRGHHIL	961.93	HAMPSLA	1348.37	LSYSIVN	743.895	YMNRHNY	785.047	GETPRLR	1212.24	YGNPNCA	781.571	STTDSST	1002.94
RLPPTFN	1256.25	SFPGTNQ	959.158	NASATSA	1348.37	TMYRSAN	743.895	DTLAGRN	785.047	LSFGTQS	1209.5	YADQVRQ	781.571	ADARYTS	996.278
LVRSQSY	1252.75	STLFGRF	959.158	TWGDVNT	1348.37	KWTAIPV	741.868	GTIAFLN	785.047	VSAGSQS	1209.5	ASSSAAP	781.571	VGTNQKY	996.278
AIQTVHP	1242.25	AGSYVGL	959.158	WILGYTG	1348.37	NHAVHFY	741.868	GVDKSRI	785.047	TQRPVIV	1206.76	VMHQVDH	781.571	IPKPNLL	996.278
HSTSVSH	1235.25	SANSIVR	956.385	TLHWLEV	1344.13	TFKNAII	739.841	CTIAFRN	785.047	TDRNPPA	1204.02	SVDIWTI	778.644	NPLVAPF	996.278
HPNAVYP	1228.25	ASPSVGL	953.613	AFMRSVH	1339.89	AFNYRIP	737.814	GGSGSMT	785.047	MPIIEEH	1201.27	GQTSVHT	772.789	TQLMLHP	996.278
IMGKTLR	1224.75	HTQLRHY	950.841	LTLDHVH	1339.89	VLNRFIT	737.814	EYVFNHE	782.253	GLLQKPF	1201.27	NQSAVHE	769.862	GFPSTHS	996.278
SAGMDLR	1224.75	LLVDKRA	950.841	YSLQFGS	1339.89	TFKNSVI	737.814	HFGPSFL	782.253	ELYLPPY	1201.27	SPNVRLT	769.862	KSFAEMA	992.946
TPALYTT	1221.26	WIGKLPG	950.841	LSRPVWT	1335.65	VLKNPFI	735.787	GLLQKPV	779.46	SPPLHGL	1198.53	GLLPKPL	769.862	ADARYQS	989.614
QHLENPT	1221.26	SVTEENT	948.069	AKPGDLN	1335.65	AEARYKS	735.787	YSARLFQ	779.46	SAPHTIK	1195.79	TSAVSLR	766.935	SHSTARL	986.282
ANLGIPT	1217.76	LGSKPIN	948.069	FPHTPTP	1335.65	ADARYNS	733.76	AHNVDRK	776.666	SVLHTSV	1190.3	IPFSSER	766.935	DGTRLLR	986.282
VASLDRT	1217.76	IPFGSHN	945.297	TQLANTW	1331.41	LPGAQAT	733.76	ASGEYSR	776.666	SGMEPVH	1187.56	GNYRHPE	766.935	AHAKTAT	986.282
KAPTHSV	1217.76	FNGWTLE	945.297	ANRTSPT	1327.17	IRLSVPN	733.76	GTIDFRN	773.872	LFASGPD	1187.56	AWVGRTT	764.008	TPMILNF	982.95
LMPGYQL	1214.26	NPAATMV	945.297	NVFFQYS	1322.93	WSGNHVG	729.706	YLNFMMS	773.872	GTDHTKH	1184.82	HMAVHPL	764.008	TVKPGDA	982.95
MSPARIT	1210.76	SNDGSWA	939.753	VRVDSSH	1322.93	AQHSHPN	729.706	MPIYTPH	773.872	GTMQYFV	1182.07	AHPMTIH	761.08	LQNPPNR	982.95
AEIPMVA	1210.76	ADARYTS	939.753	SVPGSGT	1322.93	GYPITPM	727.679	VTPRSHV	773.872	TTPALRL	1182.07	VWAGGYR	758.153	TWSAALK	976.286
RMADTGT	1207.26	TARVLTN	939.753	QHLENPT	1322.93	YEPNLYM	727.679	EKAFFTR	771.078	ADARYNS	1179.33	VNHVTLM	758.153	YPRDLTT	972.954
SSLHPFM	1203.76	VSAHMLS	939.753	TGIVNGR	1322.93	WEINPNR	727.679	STYISGV	771.078	DVSYGQI	1173.85	AFMRSVH	755.226	RILPVTR	969.622
HSSTVTI	1200.26	HRTTPHT	939.753	APSGLTA	1318.69	AVKWKPA	723.625	SLRWPET	768.285	NTLPFTR	1173.85	GLLQEPL	752.299	LAPMTYG	969.622
ARMSDFK	1196.76	HSTAPQL	936.981	YDPARQS	1318.69	IPQKWPT	723.625	YMHRHND	768.285	AETQKFM	1173.85	GLDYYYL	749.372	LVWPVTQ	966.289
GWDARRV	1196.76	TTNWNVP	934.208	SFKGHFA	1318.69	VHNRFNT	723.625	DMIMAVK	768.285	WSTVSLP	1171.1	YTTHQAK	749.372	CQLPNSE	962.957
GGIILTD	1193.26	NRLDMGL	934.208	AKTDSTP	1318.69	VLNRFNK	721.598	SEATRLA	768.285	GLLKKPL	1171.1	LTGKPVM	746.444	AVRQPYP	962.957
TVAKTFN	1193.26	HYIQPDG	928.664	HSLGASH	1314.45	HLIRHNA	721.598	NTYISSI	768.285	NQHLSLG	1162.88	QNGGVLA	746.444	FQLPNTE	959.625
TTNSVPI	1193.26	TFRSVGS	928.664	SVENSWN	1314.45	APQFRLI	721.598	NTAATMA	765.491	YNKQVHD	1162.88	TTMQRDP	746.444	AIKPVPL	959.625
YGQSITE	1193.26	NTWPYKP	928.664	VLPRDGA	1310.21	TGIVNGR	719.571	GLLQKTL	765.491	WASSNSW	1162.88	SMSHDNP	746.444	SRLPVLM	959.625
GYLNKLT	1189.76	APHGKAN	928.664	SSMKPND	1305.97	HAHTLAH	717.544	GTIAFWN	765.491	LGVNVMA	1160.13	YIKIGDK	743.517	QWGSQIT	959.625
VVYGGPS	1189.76	LHASATA	928.664	HAVTGGT	1305.97	THPTMQP	715.517	MHENIAI	762.697	ADARQKS	1157.39	APESNSY	743.517	LLPSHLP	956.293
ILTGEHV	1186.26	YNEKVIS	928.664	AAGWHYH	1305.97	YSTTWVE	711.463	APFEHYH	759.903	LPKAAHL	1157.39	NGPISLW	743.517	SSLTITH	956.293
RPLPANT	1182.76	QAGWQWR	928.664	GIRTVAN	1301.73	QSPEQLA	709.436	IPQKWPT	757.109	GWHSIPR	1154.65	FAWQTTM	743.517	LTGRLSQ	956.293
SGYLHRI	1172.26	TAHSPRH	928.664	TNGPSTQ	1297.49	KFKNAVI	709.436	QTKFTPD	757.109	SGGAQEA	1151.91	QHVQTAD	743.517	HDIRNGE	952.961
ESLMLNR	1165.27	HHFVGHN	925.892	AGMKPDD	1293.25	VFNRFNT	709.436	SGTQPYK	748.728	GLMQKPL	1143.68	VPVYANA	743.517	LPMRQWT	949.629
GHPPSGS	1165.27	LSNYKMN	925.892	QWTVVTP	1284.77	GPWALAQ	707.41	RVPDINP	745.934	HFSWWPP	1143.68	TANVELY	740.59	EHRMHPK	949.629
AHAKTAT	1165.27	MDLYMTP	925.892	AIDLSMQ	1284.77	FRVERTF	705.383	GTIAFRY	745.934	LPQKVPS	1143.68	AESHVNT	737.663	TYPVKTN	949.629
NLTMQRI	1161.77	LPTNSAN	920.348	NLMLTTV	1280.53	KHPIVVA	703.356	LPYLHEH	745.934	QQLSLTP	1140.94	HILNWPT	737.663	MNYYDAY	946.297
MALSQDT	1161.77	TISLHHP	920.348	SVNQHYY	1280.53	LLQGNGY	703.356	SMPMWGY	745.934	QQQHILK	1140.94	FPLKIGD	737.663	GPSKPFW	942.965
HAVTGGT	1158.27	HMKSSQI	920.348	ALSPTAN	1276.29	MLVPMPL	701.329	ISTKALR	743.141	TDARYKS	1135.45	LTKSLNH	737.663	GHPIQPT	942.965
FVHVGTW	1158.27	GTTLHAL	920.348	EYSQRHT	1272.05	TEPGKLR	699.302	KIALNPQ	743.141	HLLVLPK	1132.71	GLMLSHT	737.663	LSAHLPY	942.965
SLGVSLG	1154.77	FTWPQAD	917.576	NNHSLAL	1272.05	GSLHRPS	699.302	NVTYAHS	743.141	TLYNSGF	1132.71	YVMIGDK	734.735	VAPYPRG	939.633
LDLNDSH	1154.77	NLLTAKL	914.804	LPASLYL	1267.81	VLSRFNT	699.302	NTYTRGG	740.347	QRTEAPQ	1129.96	QASIWPV	734.735	KNQSMTP	936.301
MNAKASP	1151.27	QHFVGQN	914.804	ELLFLHS	1267.81	ALLQKPL	697.275	IAATSTS	740.347	LRLGDRP	1129.96	TDRNPPA	734.735	AYDFRKG	936.301
FQPPAQS	1151.27	ANPTGRT	909.259	HSTYAPG	1263.57	GINTISW	697.275	ASSTVTR	740.347	LPTTMLA	1127.22	LPPIVPS	734.735	HLNTVVS	936.301
RILPVTR	1147.77	SAPTVRI	903.715	LQSVSNF	1263.57	TTHPRWG	697.275	DTIRQDD	737.553	MPRTNPT	1127.22	NYSWTLQ	731.808	SSGMFRW	936.301
AAYFPPK	1147.77	HPKIHAY	900.943	SVSTHAW	1259.33	HLRPLWN	695.248	GPYSVLA	737.553	NMNNGST	1127.22	TIEWPTW	731.808	HMKSSQI	932.969
GMEHYRT	1147.77	LQLPPKM	900.943	TAHTTNP	1250.85	YINLHNY	695.248	KLYNTAH	734.759	GWMTDHA	1127.22	GVLWADQ	728.881	SFTPSMQ	929.637
SAFRYSL	1147.77	HNDSRHL	898.171	KVLELVD	1250.85	RLAIDQT	695.248	RILPVTR	734.759	GTGRLLV	1127.22	FLSPRHY	728.881	SKALTAS	929.637
NTKLYLP	1144.27	FMTYNLN	898.171	WKMTYLG	1250.85	MTMPSPR	695.248	IMPPWPS	734.759	SFLGPMI	1124.48	HRLPVVP	728.881	LPTPKRS	929.637
GWSTRSI	1144.27	GILDTYK	898.171	YGFKPGD	1246.61	VLNRFYT	693.221	TGKFAIV	731.966	LPMRQWT	1124.48	EPLLRVQ	728.881	TGDREIK	929.637
FVGHQPH	1140.77	AVHVVPR	898.171	FFDRNVY	1246.61	GQSVVSL	693.221	ADARQKS	731.966	EHSMRLT	1118.99	QWTVVTP	725.954	ADQPLAV	926.305
SGSYDLS	1140.77	LPSTWQQ	898.171	KPGDAGG	1242.37	SGAGPDS	693.221	YSDVRSS	731.966	FLLHNPF	1118.99	GLARSTY	725.954	SFQRLQS	926.305
LSRHLTP	1140.77	SPNNEVF	895.399	FKTHPLR	1242.37	SDQMRLD	693.221	TDLWRTP	729.172	APTQTLD	1116.25	DVLYATR	725.954	FQLPNGP	926.305
SEGILLK	1140.77	GRPPNLP	895.399	EWHHKYT	1242.37	VLIRFNT	689.167	GIPPFPN	729.172	VPLQPDK	1113.51	GRLQKPL	725.954	YQLPNSE	922.973
EGSPIFR	1137.27	ADLRHIK	892.626	YATSPSQ	1242.37	SSLATRS	689.167	EYHIRQS	729.172	SLLTHNM	1110.77	SQYSRLH	725.954	QLDAVWQ	922.973
ESPYPHS	1133.77	VTVPVRS	892.626	TLNLNSL	1242.37	MPMQPRV	689.167	AWDLQLA	726.378	AAVHGPA	1110.77	SPWGTFS	723.026	FPGSQHQ	922.973
YKSVNMT	1133.77	YQQSPMT	889.854	NTLSSGR	1242.37	YMNRHNG	687.14	TTPALRL	726.378	AGILPRS	1108.02	AVPSLTG	723.026	YIVDYIS	919.641
MTWPSPI	1133.77	ADARDKS	887.082	VPRYIKL	1242.37	SNWLDVK	687.14	FHPIQRH	726.378	TSTIATY	1102.54	GQSVVSL	720.099	VELRQSQ	919.641
DRFHTVL	1133.77	TYPALAL	887.082	YANWIGS	1242.37	TFKNAVM	685.113	SVLNPQP	723.584	YGTSLSR	1102.54	SLHFATI	720.099	FISAPSP	912.977
HQFPSRI	1130.27	WEVPVPA	887.082	SPYQRLA	1238.13	ASSDMIG	685.113	FTNMRLN	720.791	NHAQFFK	1099.8	QIPEARS	720.099	EPADYIH	912.977
HATPDLN	1130.27	SSFVHML	884.31	HMAVHPL	1238.13	QPSHPEM	685.113	NPNSAYT	720.791	KAIHPMR	1094.31	QLSLLPR	720.099	FKLPWAS	909.645
YTGHTPR	1126.77	LFAGDRV	884.31	ILLGTPQ	1233.89	YHHVALA	685.113	SVQGQSR	720.791	VTLPNKV	1091.57	QGDYFTY	720.099	QAWPVGR	909.645
ETDSPLL	1123.27	TELHGLG	884.31	AMKPGDD	1233.89	VLNRYNT	685.113	LLSPLPR	717.997	WVYRPAD	1088.83	LITKHPM	717.172	DQALKKH	909.645
MEPAVEH	1116.28	KVPGHEP	884.31	LPKAAHL	1229.65	APSGLTA	681.059	WAVGRAP	717.997	ALRGSTP	1088.83	AILHHNG	717.172	AGTHHRN	909.645
ASSAALT	1112.78	AYHRAQD	881.538	AIGSRAA	1229.65	SITLAMR	681.059	YMNRHNA	715.203	TGTNAWV	1088.83	THGPSNP	717.172	SPGLHPG	906.313
SLSYNRH	1109.28	SSNAHEL	881.538	RLDNLYH	1229.65	HRTTPHT	681.059	GTTQGLR	715.203	RLLQKPL	1086.08	CNAFASQ	714.245	TLKTSAI	906.313
SRLMTEV	1109.28	KSHTTQV	878.766	VMRTSWQ	1225.41	KAHNLGQ	681.059	NPAATMT	715.203	TERQLSF	1086.08	AIMHHHG	714.245	ADARSKS	902.981
SNDNPHT	1102.28	STSFPYQ	875.994	GLARSTY	1225.41	HNWMHQN	679.032	LTRTTTL	715.203	RAHELGP	1086.08	LPIPPEP	711.318	SAIRSAA	899.649
NYSWTLQ	1098.78	SSPVPSS	875.994	AGIHSRV	1225.41	MQVPVHP	674.978	ITKQKCM	712.409	ELRSHGA	1086.08	SEPIVPL	711.318	TDARYKS	899.649
FVNEAPT	1098.78	SHTLFGM	875.994	NLVFLKT	1221.17	LVDARYR	674.978	HLHIVMP	712.409	GVVEKHA	1086.08	DGNYNGM	711.318	HNTSRSM	899.649
HLPWYDS	1095.28	FQTQISN	875.994	SLTTGVW	1221.17	QNTSYIS	674.978	GTTLHAL	712.409	ERGFLLL	1080.6	NPVRSSI	711.318	DTRLRSL	896.317
AVKPADK	1095.28	QHFVGYN	875.994	STLDSPL	1221.17	APRATDL	674.978	TFKSTGA	709.616	SIVGLSR	1077.85	FPHLIAT	711.318	TPAATMA	896.317
IRLSVPN	1095.28	DLPRLFS	873.222	ALFMPAG	1221.17	NTGYLYG	674.978	GNDVSPM	709.616	KIRLDVA	1077.85	VSSHMHY	708.39	LTRISQS	896.317
FHHLPLN	1091.78	HGQYQQR	873.222	DTIRQDD	1221.17	TPLMTQP	670.924	LTPPYAL	709.616	GMLSWYS	1072.37	TKLTNLL	708.39	DVLSTAV	896.317
GTHTSHP	1084.78	EQLYIHR	873.222	FPVVTRN	1216.93	VELRQSQ	668.897	LVLGTDK	706.822	QSHALMA	1069.63	LLMTANT	708.39	VDTSIFN	896.317
TEAIAPQ	1081.28	FQHRLEW	870.449	LAQKPDD	1212.69	AWLDRMP	668.897	GTNISGE	706.822	YAAPGNG	1066.88	DWKHFMI	705.463	ASWPHVS	896.317
DVSTHLN	1081.28	AVRLFHQ	867.677	NLYFLPP	1212.69	SLHVPPF	666.87	TEPSVVH	704.028	GPQRVHM	1061.4	GLVQKPL	705.463	SKPVYMV	892.985
ADARYNS	1077.78	NISTLFL	867.677	NLMSSPF	1212.69	TFKDAVI	666.87	FRMPVPQ	701.234	HPTALMR	1061.4	AVHVVPR	705.463	VLQVKLS	892.985
TFFPLTN	1077.78	CIRWPCD	867.677	DGARAKD	1208.45	SYSLYNI	664.843	ADARYTS	701.234	QPGWLHY	1061.4	HALDGAT	705.463	GWDLKWR	889.653
HWLSRSQ	1074.28	SSSGLRS	864.905	FPTLVVL	1208.45	ADTRYKS	664.843	NQSAVHE	701.234	FVEKISK	1058.66	YVKNGDK	702.536	YTRMNHS	889.653
NNTVLSH	1074.28	VPRLPPA	864.905	DWHVVRH	1204.21	SLAGQLP	664.843	DRPTHWT	701.234	SYLPART	1055.91	TYYGSLG	702.536	VPTIRQL	886.321
ISTDWVI	1074.28	GSQPRND	864.905	SPLKPED	1204.21	MLVNLPT	664.843	SQTQQIT	701.234	ALMVGTN	1055.91	SIIHHNF	699.609	SYLTLTH	886.321
QTVARQI	1074.28	TPPQSVV	862.133	THFSQKQ	1204.21	SAKLNSV	662.816	TLPIAIG	698.44	MQRDHGL	1055.91	LIHTTTV	699.609	NKMTTHW	882.989
KPDLPPA	1070.79	VIRGNTM	862.133	ALHRASY	1199.97	MVHYTGV	660.789	AVGVVPS	698.44	MNDSPHM	1050.43	AEAREPL	696.681	VAASDLR	882.989
FDSAAAI	1070.79	GIYSTTY	859.361	TSNVAKT	1199.97	WPRVNWF	658.762	TIPKALT	698.44	YSTAKHP	1050.43	HGKILLT	696.681	YPSGLVR	882.989
MPPHGDR	1067.29	WSPNHNH	859.361	EPIWEKD	1199.97	AFMRSVH	658.762	FLPPNFH	695.647	NSVQLRV	1047.69	GLLHKPL	696.681	ESTVEIS	882.989
YSSTYRM	1063.79	ENTPLST	859.361	TTYHVPS	1199.97	DGARAKD	656.736	ATNYLVT	695.647	VNIGATH	1047.69	TEPGKLR	690.827	GLRVPSE	882.989
GPQLHGW	1063.79	TGSTYLP	859.361	TPTGHES	1195.73	HVFALVH	656.736	FPWPSTS	692.853	APREANP	1044.94	NHQNRST	690.827	AKLPNLS	879.657
HSIRPTF	1063.79	LWAVQGA	859.361	FSSSTMS	1195.73	IVYEGRS	654.709	APSGLTA	692.853	TSLKASS	1044.94	WPSGSIE	690.827	WPIERDL	879.657
HPRIIEA	1063.79	MKPTWDA	859.361	QLPAWLS	1195.73	HGMLSRP	654.709	AVDLTAY	692.853	MHVQTLA	1044.94	EDFRNMP	690.827	HVTAVTI	879.657
FNGWTLE	1060.29	LPPIVPS	856.589	RDQPWMH	1195.73	TVQTVSH	654.709	NPAAPMA	692.853	SSFRTIQ	1042.2	TLTEEYF	687.9	HNVRFWT	879.657
RHVEGPV	1056.79	NRAATMA	856.589	NWTPPYN	1191.49	MNYYDAY	652.682	SPTPRSH	690.059	MTFENSF	1039.46	ASSDMIG	687.9	SALPLLS	876.325
NALYLSQ	1053.29	SAYKMMA	853.817	TGKFAIV	1191.49	AAQNFRN	650.655	DMHLRSG	690.059	EQRLLPV	1039.46	TSVWVHQ	684.972	YLAPLKP	876.325
YPGPTYD	1053.29	LPINLFD	851.044	ASNPRHG	1187.25	MFKNAVI	650.655	FTPSWPL	690.059	SFGAHHM	1039.46	GVLQAHQ	682.045	NVDDTAR	876.325
SDARYKS	1053.29	MGMDRLP	848.272	GVSATYV	1183.01	TITVPPQ	648.628	LPRLPPA	687.265	YSNRMIQ	1036.72	APLGRVF	679.118	WPLVLNE	876.325
TVKPGDA	1049.79	AHLVNRH	845.5	SLFPQDL	1183.01	VLNRFNS	648.628	IGISMQN	687.265	NFTFQGL	1033.97	IHTLNYA	679.118	FQMPNSE	876.325
LAPPLYA	1049.79	TLSSKSQ	842.728	EVKTGGS	1183.01	YQRNTMP	646.601	MPLGYPR	687.265	GWDARRV	1033.97	LPYLHEH	679.118	SEPVRGN	876.325
HSTYAPG	1046.29	LVDARYR	842.728	EHTMTGG	1183.01	GLIGGRM	644.574	ADYTQTR	684.472	LTLGGAR	1031.23	HESKTNF	679.118	EISAPWG	872.993
TTNWNVP	1046.29	ADACYKS	842.728	FNMDGLK	1183.01	GLLAVWR	644.574	MREYQAP	681.678	NHYFSRN	1031.23	YVKIVDK	679.118	YPHDQMT	872.993
SWSRTTA	1042.79	QEGPTRR	842.728	VVTRSSV	1174.53	VLNRFNA	642.547	VPSANAI	681.678	FTSWPTY	1031.23	TIRLLTT	676.191	GHWSASH	869.661
LTSPTVS	1042.79	QNSSTWI	839.956	TTVTTYS	1170.29	ASLRGPS	642.547	APTMGAA	678.884	GFLGPMM	1028.49	ELMATML	676.191	SVSTKMP	869.661
FSSSTGP	1042.79	ADAGYKS	839.956	GYPPRVI	1170.29	LPMRQWT	640.52	VLNPFNT	678.884	GQTSVHT	1028.49	VLTSNTN	676.191	SYGSHSS	866.329
NSALIGR	1039.29	VVAVARH	839.956	VASLDRT	1166.05	SHWSRST	640.52	NPAATKA	676.09	LQKRVPT	1025.74	SRPAEDL	673.263	ILFPITN	862.996
LIRYPQT	1035.79	SVSDRLD	837.184	GTSSSMQ	1166.05	TSHPNGL	640.52	LIKDIRK	673.297	STSSFPL	1023	MMTAGTR	673.263	GPRFVLN	862.996
DLLLSTV	1032.29	SIPQVVS	834.412	FPKASIG	1166.05	MAPAWTH	638.493	WVPLNGR	670.503	YVPASST	1023	FTVTNWY	673.263	AWPVMLR	859.664
ADLRHIK	1032.29	VLSPYHN	834.412	YDGQWRL	1161.81	APVKKLK	636.466	TDYWSLK	670.503	FPWWAAL	1023	EKLPLLL	673.263	QALTMYN	859.664
GKVVFSR	1028.79	VLTMHGD	834.412	TMYMMPV	1161.81	RFKNAVI	636.466	SNSVYTR	670.503	GISMSAF	1017.52	TASARAD	673.263	FQLPNSG	859.664
SGAGPDS	1028.79	TSFNRST	831.64	QHVWANH	1161.81	HWHHTAG	636.466	KPGDLWV	670.503	WVQKHRE	1014.77	YDKIGDK	670.336	VPIVLGR	856.332
DVGARRA	1025.29	ETLNRHN	828.867	TDMTAPK	1157.56	LPRLPPA	634.439	MNRPPAT	667.709	VTKIHNP	1014.77	WTLTTSK	670.336	QTSWRFI	856.332
TSEYVYR	1025.29	MPFPTWS	828.867	SHLNVHS	1157.56	WAETLMH	632.412	YMNLHND	667.709	QKEFVHE	1012.03	RSLGYTG	670.336	FPLPNNR	856.332
YWERPRQ	1025.29	NTKLYLP	826.095	HAGAWAE	1149.08	MTWPSPI	630.385	YEGRVMS	667.709	SVLNPQP	1012.03	KEDLRDY	670.336	EDVNDAQ	856.332
AFSRDNL	1025.29	TNLPTSR	826.095	LPASTKH	1149.08	SVAIVTT	628.358	ASRANLN	667.709	NSTTRMS	1012.03	VPTRPSV	670.336	ALHVSMQ	856.332
DSDNRPA	1021.8	HAGQATR	823.323	TTSPYKT	1149.08	ASYNSTH	628.358	IPPQTHR	664.915	TNLPPAS	1006.55	KFSSFIP	667.409	SILWQGT	849.668
TRTITWP	1021.8	IQEMRQM	820.551	LPSYQHT	1144.84	EYSQRHT	626.331	EAIVGRT	662.122	RIQVEPP	1003.8	SIMHHNG	667.409	TLTLSPT	846.336
AKSPMDR	1021.8	NQAHGNR	820.551	SNLRNHV	1140.6	QQHSYVP	626.331	MHTAPGV	662.122	DAAKLGT	1003.8	YVKIGVK	667.409	KMPQHSR	846.336
ATKHALA	1018.3	WAADIHM	817.779	NWGLAGR	1136.36	VDPFAVS	626.331	LVWPSNR	662.122	TLVATAK	1003.8	YSSNRAT	667.409	NPAPTMA	846.336
LSTAHHR	1014.8	QHFVGNN	817.779	YSPGSIT	1136.36	TFKNAGI	626.331	HQGSWWG	659.328	YQQSRTS	1003.8	GFWHPTS	664.482	TTDGNRL	846.336
WIGKLPG	1014.8	DGHVLPT	817.779	SVYVLRH	1132.12	SLRAPLT	624.304	LLARPYM	656.534	YTLRPSG	1003.8	FDLRPFQ	664.482	GYYHGLL	843.004
TLSRALT	1011.3	EPTKNVS	815.007	DGHHVDQ	1132.12	HYVQSRT	624.304	HTRWHDA	656.534	ETLNRHN	1001.06	TIKTGSW	664.482	IRNYDLV	843.004
ADARYQS	1011.3	IARSQMQ	815.007	AIKLPQL	1132.12	LPALQVA	624.304	NVAWHPV	653.74	DGSLVLV	1001.06	HPVGENS	661.555	SAVAMGS	843.004
YPSLKDL	1007.8	MLSKSSP	815.007	LEWPASA	1127.88	HTLPLFA	624.304	KWPNPPH	653.74	SDLPIGL	1001.06	MLDHTDP	661.555	GSTVLEG	839.672
KLNSMPG	1007.8	QALIRSP	812.235	IRYYDPA	1127.88	GLLKKPL	622.277	YMNSHND	653.74	DLSIRMH	998.318	LPTTMLA	661.555	GYLYPRL	839.672
TSMSYHL	1004.3	VSMPKPS	812.235	YHWGKPS	1127.88	FMRSPPA	620.25	YKAGAWQ	653.74	THVYRDE	995.576	SIQHFPQ	655.7	EATLSRH	836.34
MKSHYPA	1000.8	KHFVGHN	809.463	RSLGYTG	1127.88	SWTTAHF	618.223	HHRMQHL	650.947	RLLINEP	995.576	VPWMISL	655.7	LIKDIRK	836.34
KADLTQS	1000.8	WMPSAEK	809.463	LMKTEIS	1127.88	NFTFQGL	614.169	VLKRFNT	650.947	LPTVTPP	992.833	SYSLYNI	652.773	DPAATMA	833.008
SQWITLM	997.3	HAVTGGT	806.69	WTMRAPL	1123.64	SERSPHM	614.169	NSVQLRV	650.947	STLSKTQ	992.833	NIRPHHP	652.773	STLSRPV	833.008
ANFLIEY	997.3	GLMLSHT	806.69	SQPAMDY	1123.64	FQPLRYP	612.142	VHPSRYA	645.359	NQHHEQI	990.091	LAPMTYG	652.773	WSDLSAA	833.008
YHAEQRL	997.3	WTHPSLP	803.918	AHHQGLR	1119.4	IEYDHKW	612.142	ADAGYKS	642.565	SSMGLGP	990.091	SRAPLTN	652.773	WQPPGIG	826.344
HEKNTVS	993.801	SYVTSSL	803.918	SYGIPYS	1119.4	VMQSAMI	612.142	VINRFNT	642.565	AWDLGMR	987.348	GVLWAHR	649.846	QSPSTET	826.344
SDTGTLK	993.801	SRLPVLM	801.146	QKEFVHE	1110.92	ASLNSRM	610.115	IRLSVPN	642.565	HMKSSQI	987.348	HSYVTLP	649.846	ADALYKS	826.344
DPNRFMN	990.301	THTWAAY	801.146	TTQGRHV	1110.92	FLPPNFH	608.088	HYPVHNT	639.771	YAPAKVA	987.348	ISTTLFP	649.846	IGNAGVH	826.344
YWPHSDL	990.301	GHRLDYY	801.146	TLFPSLY	1110.92	RTPPLTD	608.088	HPNHSIN	636.978	HQMFLHA	984.605	YGALALA	646.918	KSTVQIS	826.344
QAHWLRE	990.301	QHFVCHN	798.374	HPHMFWR	1110.92	ASMSTPL	606.061	SAPHTIK	636.978	MPMYHRD	979.12	AIMHHNC	646.918	NSVNLHR	819.68
TMNGGLI	990.301	WGLPYGA	795.602	SPFNRLG	1110.92	FAPKELG	599.981	HMNRHND	634.184	VLPLHEL	979.12	NPAYIWS	646.918	SSNWRYP	819.68
VSLQGIK	986.802	TRLHDQR	792.83	AGVRPVS	1110.92	DDARYKS	599.981	WSLRYTG	631.39	SPASRYV	976.377	QAWPVGR	646.918	LPIPLSD	819.68
AGTSSGF	986.802	SITLAMR	790.058	SQFSRPN	1106.68	SLWTHRT	597.954	QDAIPAT	631.39	AALEKVI	973.635	GHHLVSA	646.918	TKLTNLL	816.348
FTFSNLV	986.802	TFNPLPA	787.285	NTNTWGL	1106.68	GMQKSLP	595.927	YMTRHND	628.596	SNIAQTP	973.635	GLLKKPL	643.991	QTKFTPD	816.348
ARYLYTN	986.802	QHFLGHN	787.285	YNAEMHM	1106.68	GDKAGTI	593.9	ADACYKS	628.596	SMAGVRP	973.635	SMKPDDR	641.064	NPAYIWS	816.348
SWHLYID	983.303	SKIMVNN	784.513	QEYKVGD	1106.68	GSTWHGG	591.873	SMPDSRH	628.596	FVLQSRY	970.892	LPPSVAP	641.064	FYDIGRA	813.016
GVPTSLP	979.803	TGGVASW	781.741	TPALYTT	1102.44	TFNNAVI	591.873	NGYPNTN	628.596	TWGPRSG	970.892	SENFVSL	641.064	TSTVEIS	813.016
IAPNMAR	979.803	SFHLNPT	781.741	GTVVRHA	1102.44	GGHVVLR	589.846	ASAGWSH	623.009	NGATYPS	970.892	TYGNDLR	641.064	IVHMSGF	813.016
VTVQELL	979.803	NQNTHGA	781.741	SQHPTSG	1102.44	SLGKHYP	589.846	TPIIPET	623.009	GLLQKPS	970.892	LARTPGP	641.064	HIPTYLA	813.016
ESITGHV	979.803	STLDNHL	778.969	GPKPGDL	1102.44	QSWNLSH	589.846	SLFPPHD	623.009	AKTGPVG	968.15	TGDRNVM	638.137	ADASYKS	809.684
YHRTGGA	976.304	SNSPKET	776.197	SGVPDRP	1098.2	YRNDSNT	589.846	ASSDMIG	620.215	SPGLHPG	968.15	GVLWPHQ	638.137	SHLYLAS	809.684
VNYHALA	976.304	TAVTYKS	776.197	VMAPVAS	1098.2	GWDARRV	589.846	NPAATRA	620.215	SHMALSP	968.15	VASRINY	638.137	VLAHWGA	809.684
SPSPRQI	972.805	DDARYKS	776.197	AEARYKS	1098.2	VMNFTPQ	587.819	ADARSKS	620.215	QVHKLAL	968.15	HWVAPFQ	638.137	AASTLAY	809.684
SLIWKNQ	972.805	VPGPVHG	773.425	QYTPPVP	1098.2	AVHVVPR	587.819	VRAWTWD	620.215	GHSTALW	968.15	ASVATEL	635.209	TIGKFGP	806.352
AAAVDRR	969.306	RPLLTDT	773.425	HLTSERL	1098.2	ASGEYSR	587.819	LTKSLNH	620.215	GIVAESK	968.15	SHINRSP	635.209	RSLGYTG	806.352
VGSNINA	969.306	GNSATGL	773.425	KVHTVHL	1098.2	HLMHRTG	585.792	HAVTGGT	617.421	RYMEPNT	965.407	NTSPEVY	635.209	ADARYKC	806.352
QLKASMT	969.306	IRLSVPN	773.425	LPPYELH	1093.96	VSLTSRT	585.792	GLLPKPL	617.421	SHLFDRV	965.407	YAASMKF	635.209	GTKMYPS	803.02
SWNGFMP	969.306	NEWRAPL	770.653	VLTGNNP	1093.96	AQSYRLS	585.792	LRPNPPA	617.421	WPMPWFD	962.664	ELKPGDL	632.282	SAIQPNL	803.02
GQDYQHR	969.306	SAEAMVL	767.881	YVAVLTP	1093.96	GYKFTWT	585.792	LQLRSTD	611.834	AMDLTQR	962.664	KPGDLWV	629.355	QQLSLTP	799.688
YVSARTL	965.806	ITRSTTE	767.881	QSWNLSH	1089.72	KSLPYAT	583.765	GPNHSWQ	611.834	SAALTFV	962.664	DFRTIRS	626.428	KSLIEVL	799.688
VPLVTIV	965.806	ERALTSI	765.108	REAIMFQ	1089.72	IPRDRSV	583.765	GHGHNVP	611.834	HNPDIPQ	959.922	QLSTGSL	626.428	GDTNSFF	799.688
SLSSFGL	965.806	FVHVGTW	762.336	ATKHALA	1089.72	TPGDSVT	581.738	AWLDRMP	611.834	GYALQSH	959.922	GLLEKPL	626.428	VIPDSPL	799.688
GGSGSMT	965.806	SPWVWKP	759.564	YQLRPGI	1085.48	TLLEYNW	581.738	GLLQVIT	611.834	SYSLYNI	957.179	AHDSRLT	623.501	GVPTWVS	796.356
GWYASGR	965.806	FSQRLYT	759.564	HPVGENS	1081.24	TTPALRL	581.738	DDARYKS	611.834	HSLRMWP	957.179	RLLQKPL	623.501	ERGFLLL	796.356
QHVQTAD	958.808	AGKHQAP	759.564	NPQARYG	1081.24	KINQHSD	579.711	YMNRHHD	609.04	KVHPITL	957.179	SQWFWQI	623.501	SLFPYHT	793.024
GFGGPMA	958.808	ADASYKS	759.564	SLWDSKG	1081.24	YMNLHND	577.684	HSLTLVA	606.246	IPTAVSY	957.179	SAVERSF	623.501	GMLAHFP	793.024
LSPWPPL	955.308	MTANTED	756.792	ASMSTPL	1081.24	AGARYKS	577.684	KFSSFIP	606.246	MPLLPPA	954.436	TMSMPRP	623.501	NESVGGK	793.024
YFPGVSN	955.308	SYNAALY	754.02	TSMLPYR	1077	YTPSGHT	577.684	SPLPRLT	606.246	HTRIMYP	954.436	EISNPLS	623.501	MPDTREQ	793.024
ANHQYRH	955.308	SLTTGVW	754.02	ANEDTGT	1072.76	VRNYAYD	575.657	GLTPHNA	606.246	KVHTVHL	954.436	GWFYQND	623.501	GIWLGNN	789.692
TELHGLG	951.809	NHRQVPS	751.248	WPFYGPV	1072.76	WDAEPSA	573.63	SMNRHND	606.246	ADASYKS	951.694	DNHPGHS	623.501	MPRLPPS	789.692
DATSCRR	951.809	KLYNTAH	751.248	TVRVDSN	1072.76	STLNKDM	571.603	GWDARRV	606.246	MWLEKTT	951.694	AIMHHTG	620.573	SRAVANV	789.692
HCKICQL	948.31	WGELRVN	751.248	TWGKDLR	1072.76	SGPWPAH	571.603	RLHEFRG	606.246	MVQTSIA	948.951	LAFHRMP	620.573	VPRLPPA	789.692
LLMPTMA	944.81	ANARYKS	751.248	FHPIGGG	1068.52	GHLKDFG	569.576	QAVMPPK	603.453	FQPPAQS	948.951	LSHPKFT	617.646	HGVLYLG	786.36
APLRSEN	944.81	TSLTGSW	748.476	VVDRLPN	1068.52	SEQDGRV	569.576	NTAAWSN	603.453	TSQFSLR	943.466	HEDSTLY	617.646	LPGPRTF	786.36
YKNQQPL	944.81	QPLMPRS	748.476	NGYYIRT	1068.52	SQHPTSG	567.549	HVIRGPH	603.453	SNYHWRM	943.466	GVLWAYQ	614.719	VNLNLLP	783.028
HHNTSAH	944.81	SSLTAIA	745.703	HRPNYDM	1068.52	YAMHFRD	567.549	QQLSTPK	600.659	YSLSLPE	943.466	SDARYKS	614.719	STASANP	779.696
VTKAIRV	941.311	YSSLGNS	745.703	GTELRLI	1068.52	TQLMLHP	565.522	ADARYKC	600.659	GLPFSIL	940.723	NGYYIRT	611.792	HGLPNSE	776.364
YYPVLTY	941.311	TTSMRTG	745.703	TATPSIS	1068.52	THANLWE	565.522	ADASYKS	600.659	AVDFFHW	940.723	GWDLKWR	608.864	IRLSVPN	776.364
KMNAVYQ	941.311	HIPTYLA	742.931	NALNLLR	1064.28	AAARNAE	563.495	VLNRSNT	600.659	KIDWDVH	940.723	LILGYTG	608.864	ASPSVGL	773.032
TVLRAIP	937.812	ADARSKS	742.931	SSLHHLK	1064.28	TFKTAVI	563.495	GPHAAAG	597.865	YRTQPYP	935.238	ARAIYYP	608.864	IEKYYIS	773.032
VHRHGWS	937.812	TTQLSKP	740.159	MTDKSSP	1064.28	HPFTATH	563.495	TSKMYPN	597.865	LTNDAPV	935.238	QLQHVHL	605.937	FKPLTLS	769.7
HPASPAS	937.812	NSYRMSM	740.159	SPGLHPG	1064.28	APREANP	563.495	FPWWAAL	595.071	HHLRLNT	932.495	HSRGTVP	605.937	LRLAGQY	769.7
EPIWEKD	937.812	YNAHPKK	740.159	SHTDTRP	1064.28	ALKTSGN	561.468	MRYTDPT	595.071	GPPQTNP	932.495	HMKSSQI	603.01	AAVNRPP	769.7
AYTFYGG	937.812	FNMDGLK	740.159	NYSWTLQ	1064.28	DLSYRIL	559.441	GMLRAFT	595.071	GTKMYPS	927.01	RTPTMPP	600.083	HYHSNPW	769.7
GSHLTWL	937.812	LEQHGTH	737.387	DTRLRSL	1060.04	GLLQKPS	559.441	WQKNDAL	595.071	HVMNGLP	924.267	AIMHHNV	600.083	DTSYHYA	769.7
KLSIASA	927.314	LEMSNYV	737.387	GVLAYTV	1055.8	KLSIASA	557.414	AQLPISE	592.278	RPLLTDT	924.267	AHAITSS	600.083	NENPPGR	769.7
FILDQYI	927.314	LRLGDRP	737.387	QGWPATR	1051.56	VAPYPRG	557.414	VAARSPM	592.278	TSLAHVL	921.525	TNSNPNA	597.155	GPHAAAG	766.368
VTSTTPA	927.314	LTNDAPV	737.387	YTTHLGA	1051.56	DLKHFMI	557.414	EQDPRSG	592.278	TSTLTMA	921.525	SSPNRGV	597.155	ADARQKS	766.368
LVKNFNI	927.314	TVTMVEG	737.387	MPLEKFA	1047.32	FSLPPLR	557.414	SATEPYP	592.278	GLLEKPL	918.782	YLPTHTR	597.155	MFSPTSR	766.368
SYPNSLR	923.815	NHAPSTQ	731.843	DGARAVK	1047.32	SGKQSTI	557.414	YPDRTRV	592.278	GLVQKPL	918.782	GIVAKVS	594.228	FQLANSE	766.368
ADARQKS	923.815	QHFVGHK	729.071	LVAKSVP	1047.32	GLLQKQL	555.387	VPYVWGL	592.278	QPMLPSS	913.297	GVFWAHQ	594.228	GMSYTYD	766.368
KPPVAYT	923.815	ISSPVRE	729.071	ASSDMIG	1047.32	TPVKLRI	555.387	SPIMKGP	592.278	ADTRYKS	913.297	WSTYRVV	594.228	MYGPYPA	763.035
RPLLTDT	923.815	AWALPVS	726.299	QLSFPWE	1043.08	DNISQRY	553.36	SIVGLSR	589.484	WTYPSRS	913.297	SQRADWK	591.301	YRSSVPL	763.035
SLFPQDL	916.816	SVMLHDT	726.299	SLTEPSS	1038.84	DAAKLGT	553.36	YINLHNY	589.484	FGSQYTR	913.297	ADARQKS	591.301	ELTSTYY	763.035
AWKSMKT	916.816	YMPRWAE	726.299	KAHNLGQ	1038.84	NHAQTYL	553.36	NSVNLHR	586.69	RIPTSTI	907.812	LPQMTPH	591.301	SVDIWTI	763.035
ELMATML	916.816	VASNTSS	726.299	GMLKPDD	1038.84	LPPNRHN	553.36	QFGSDFS	586.69	MDVSPLV	905.069	VFANTPM	591.301	TSLYATS	763.035
IPYRTYH	916.816	AKTGPVG	720.754	ADARYNS	1038.84	ATSQMQL	551.334	ATIAFRN	586.69	IPQKWPT	905.069	ASILKNT	591.301	ETLNRHN	759.703
QAPLSAA	916.816	KINQHSD	720.754	WETRFTS	1034.6	HGDHVSH	551.334	WILGYTG	586.69	GYLTWEQ	905.069	GVLGAHQ	588.374	LPPYELH	759.703
TLYNSGF	913.317	MPLHLVN	720.754	GALHSLP	1034.6	SHQTPGL	551.334	WQSQYLR	586.69	SLQPSWT	905.069	WELTPYY	588.374	IARVYYP	756.371
SAALTFV	913.317	HLIRHNA	720.754	AMKHRTE	1030.36	SFHHPAL	547.28	EFGGVAR	583.896	NPTIPPL	902.326	GLIGGRM	588.374	QGTTLWA	756.371
VGWNTRM	909.817	NPSMKHP	720.754	GASLTNN	1030.36	ANHQYRH	547.28	HMAVHPL	583.896	MHRGLTM	899.584	WSLRYTG	585.447	TPMFWSA	753.039
ADARYTS	909.817	HESKTNF	720.754	AKLPNLS	1030.36	AAGQRSF	545.253	SAPYLSL	583.896	VDTSIFN	899.584	SDRTYEM	585.447	VPSANAI	749.707
QNDRTGV	909.817	DTTFNPP	720.754	ASGEMPG	1026.12	VRFTVAP	545.253	NPAATMV	583.896	ADAGYKS	896.841	HPYARYL	585.447	MPLLPPA	749.707
QHPTLIW	909.817	YTSHFIR	717.982	SPATYLP	1026.12	SSPNRGV	545.253	SQHPTSG	581.102	YTTHWPS	891.356	QVKIGDK	585.447	DMYSTRR	746.375
ADACYKS	906.318	NGMRDLS	717.982	MGLSREH	1026.12	IGLGPTV	543.226	TTPSGGV	581.102	APPMTLF	891.356	ESTRTNT	585.447	IMDASWF	746.375
KIRLDVA	906.318	GNPLPRL	717.982	QASIWPV	1026.12	RLDEQWA	541.199	SLAFPMM	581.102	LPPWTPQ	888.613	KHIHWPP	582.519	RIHDQTY	746.375
KFPEKRA	902.819	IPAATMA	715.21	FVNEAPT	1026.12	NMNRHND	541.199	AQWPTDL	578.309	VPLSGRA	885.871	SRVVDTN	582.519	FHLSNWH	743.043
TDRNPPA	902.819	VSPRFPG	715.21	FYYDTKS	1026.12	GMARLWA	541.199	SGQAHVR	578.309	FTGTWPL	885.871	NHLMLPG	579.592	SWLRPVD	743.043
SLGSSRT	902.819	TLMPTMS	715.21	VEVLLPK	1026.12	GKQHLHY	541.199	SGAGPDS	578.309	YDGQWRL	885.871	AMELRGR	579.592	KINQHSD	743.043
TYLNVVP	902.819	LSQSFTK	712.438	IPYRTYH	1026.12	SSLKTNY	539.172	TWVKHMK	578.309	LATLPKD	883.128	YSPGSIT	579.592	FGLVPKT	743.043
LSVSSPM	902.819	LGWPGAG	712.438	HYYSSQV	1026.12	SEPIVPL	539.172	FTTGRSI	575.515	GVIPHTG	880.385	HWRNMPS	579.592	KPGDLWV	743.043
WMSPSPS	902.819	YPHYGGP	712.438	DYPAHAL	1021.88	ADAGYKS	539.172	ALAPWHG	575.515	ATTLRGY	880.385	SSRTVVH	576.665	VSTQHHL	743.043
SLSLDTG	899.32	SPKSNIH	712.438	WSTYRVV	1021.88	KIVAFHE	539.172	GIRTVAN	575.515	DWHVVRH	877.643	SLKHMMQ	576.665	NLVFLKT	743.043
YATSPSQ	899.32	STDSVNS	712.438	DAAKLGT	1021.88	GWHPNLP	539.172	SSTQTIT	572.721	SRLPVLM	877.643	HLSDRQM	573.738	AVKPADK	739.711
CCVAWSL	895.82	EFSHWLP	709.666	HMKSSQI	1013.4	AQRLNVY	539.172	YTGNPVD	572.721	LAPNKVT	877.643	MRPNGTP	573.738	YTSTMTN	739.711
EGRFTPY	895.82	SAVERSF	709.666	VTLPSLL	1013.4	LTNDAPV	537.145	LMACGKR	572.721	AGTHHRN	877.643	NVTSMNS	573.738	YPIPMRL	736.379
SAVAMGS	895.82	WPLVLNE	709.666	SDARYKS	1013.4	ELLLNNG	537.145	AAEWWAS	569.927	NLLEPTG	874.9	TTFHHHK	570.81	ASTTVWK	733.047
GGHVVLR	892.321	DGRPETR	709.666	TVTRPFL	1013.4	FASPTTN	537.145	TAPWVQE	569.927	QHVQTAD	874.9	NQVLARH	570.81	LTGTLMS	733.047
KIAPHVQ	892.321	TWQPSPS	706.894	GQTSVHT	1013.4	GPGTLAK	537.145	QMLVSNQ	569.927	VQHRSYP	869.415	DRLLASR	567.883	FPSLMSR	733.047
DRATWMV	892.321	VERLSAF	706.894	GHSSGNE	1009.16	TISLHHP	537.145	RLLQKPL	569.927	NLIHKHS	869.415	IMAAYAQ	564.956	HCNTVVS	733.047
TVYSSPP	892.321	HTLGLPI	704.121	HAHTLAH	1009.16	AYRGPSL	537.145	IPAATMA	567.134	FAPHYNI	869.415	HLVNKNL	562.029	WSTKVKA	733.047
HAFPPRH	888.822	ADARYES	704.121	ASQASAH	1009.16	HYPPVDD	535.118	VPRLPPA	567.134	DATTPKR	869.415	SFTLPRM	562.029	AHGPTYG	729.715
QTFVWPR	888.822	SRLPSGA	701.349	ESDFPVM	1000.68	DAWTALE	535.118	CFSTPLP	567.134	RVTHSPH	866.672	GSFENYF	559.101	EPPLTYS	729.715
RLLINEP	888.822	EVNSMIP	701.349	TLPLTMH	1000.68	SAKSTTN	533.091	NPPWKLS	567.134	LVNTSWS	863.929	RILPVTR	559.101	QSHALMA	729.715
NPHLHTE	885.322	TASSNYK	701.349	MFIKPDD	996.439	ALAPWHG	533.091	VLNRFNP	567.134	TILKAGN	863.929	DAAKLGT	559.101	SGLHYAL	726.383
HPFGYRP	885.322	VSSVSRS	701.349	TPSLKWY	996.439	GQEKQVQ	533.091	FTISFLN	567.134	FYGPNRH	861.187	VGPVYSR	559.101	ASPRATA	726.383
TFNPLPA	885.322	NPAATME	701.349	ANHQYRH	996.439	RLNAWNT	531.064	ASSSAAP	567.134	VTPNRFS	861.187	FPLEPVT	559.101	EYVQIPS	726.383
TTIPYTG	885.322	WQPPGIG	698.577	TQTPKHT	992.199	VKSMWTP	531.064	AVPSVVS	567.134	GFLVPMI	861.187	HIPTYLA	559.101	YNKQVHD	726.383
FFPLRQS	885.322	NLYINWS	698.577	IHPTGLM	992.199	VMAYANH	531.064	HAEPRQG	567.134	GLHDLRL	858.444	YTASPRW	559.101	SFVLTTH	726.383
MQGLLYQ	881.823	ISLKDRQ	698.577	VVLPFMT	987.958	DPNRFMN	529.037	HPLPWQH	567.134	VYPLVNK	855.702	TLKLHPE	556.174	VNNPKAN	726.383
DARHDWF	881.823	TFHYSPA	695.805	MTLPAAT	983.718	YNAEMHM	529.037	TPRALIS	564.34	KLSKPLI	855.702	VPLIQSH	556.174	GTFHNRP	726.383
ADARYKT	881.823	KELYQFV	695.805	TVKPMDQ	983.718	AVRSNCA	529.037	SQAADGN	564.34	AGSLTKF	855.702	TPALYTT	556.174	NTQHSFP	723.051
FAYPSLD	881.823	GWHPNLP	695.805	LVKNFNI	983.718	NNYTLRP	529.037	YMNCHND	564.34	LINEAIY	852.959	WATFPPL	556.174	SLKTWIA	723.051
VPQEWAA	878.324	GQDYQHR	695.805	QSGTYVP	983.718	LNLRALW	529.037	YDRLNLR	564.34	VGNPTSR	847.474	VVFGARG	556.174	GLLHRGG	723.051
EHIFKHQ	878.324	NALPDSR	693.033	VSLNWLS	983.718	ADASRKP	527.01	ADARDKS	561.546	YSPPLIK	841.988	LVPHMSP	553.247	GLMLSHT	723.051
HLSPAPV	878.324	LRAMVNY	693.033	IKPPYTH	983.718	TDLAKPH	524.983	VSPVDSS	558.752	ALPKSNE	839.246	AGPNHHS	550.32	FVLPNSS	723.051
TRGLHDT	874.825	GNTYQVF	693.033	GPLSKNH	979.478	VLPEITT	524.983	KHLDQNL	558.752	FVAYTPR	839.246	IDLSLRS	550.32	FSDWTWV	719.719
LTKEPSP	874.825	NKMWVPP	693.033	AKTGPVG	979.478	TQSVRTY	524.983	NMNRHND	558.752	SAIRSAA	836.503	WAADIHM	550.32	DSDSAFR	719.719
SPSRHTA	874.825	SLPTLRS	690.261	QAFSTQG	979.478	ELVRTTG	522.956	TLMPKSI	558.752	NENPPGR	836.503	AALEGDE	550.32	QPRQFAI	719.719
QEGPTRR	874.825	GLDDPYR	690.261	HWWSPMP	979.478	MTQHRVE	522.956	ADARYKT	558.752	SRDLPSS	833.76	LSFVQAL	550.32	VWMKPIG	716.387
AHAQSEH	874.825	WACCTPL	690.261	VMERNST	979.478	NYSWTLQ	522.956	DNNLLPM	558.752	STTSMLA	833.76	RIHDLYG	547.392	NPPATMA	713.055
SPKSENV	874.825	VGTFTAS	687.489	DYKLWVR	970.998	SGGAQEA	522.956	VSHRTGQ	555.959	ESTRTNT	831.018	SLMRLEH	544.465	TMNGGLI	713.055
NTIQIRL	871.325	QPHRFDL	687.489	IKLDRTE	970.998	QNGFSLN	516.875	YMNRHTD	555.959	GILLTTR	831.018	TLHPNQL	544.465	SGTLVRP	709.723
MFDAMRL	871.325	TTLESRF	687.489	LSSTVLP	970.998	APSLLYS	516.875	IRNYDLV	555.959	GFLQKPL	831.018	ELVRTTG	541.538	KSTVEMS	709.723
RAIELDS	871.325	THHRAML	684.717	VGAHLVL	966.758	GLLEKPL	516.875	DSKNATY	555.959	HRLNTYW	831.018	RIDASLN	541.538	QMDQRPR	706.391
DRSWVTS	867.826	QHPTLIW	684.717	LQRSLST	966.758	STLSKTQ	516.875	VLNCFNT	555.959	LPHLGSN	828.275	LPRLPPA	541.538	QLYLNVR	706.391
EHATSSA	867.826	HSLDRKS	681.944	AKPGDLG	966.758	MKPFHAP	516.875	GLLQTPL	553.165	APHPTWL	828.275	NVSRHFP	541.538	NPQSSFY	706.391
GAMHYTL	867.826	YGSHSPS	681.944	APDTRTG	966.758	LVPLSSL	516.875	HLIRHNA	553.165	LSSTVLP	825.533	LVKNFNI	541.538	TTPALRL	706.391
TQAPRPP	867.826	LSFNYGV	681.944	IVHMSGF	966.758	ADASYKS	514.848	WDRLVMP	553.165	NQVLARH	825.533	KNLHATS	541.538	HFSTTLR	703.059
QLNLNKM	864.327	SWDLLKT	681.944	KLYNTAH	962.517	CCLHPNF	514.848	LPPYELH	550.371	GLHYDHS	820.047	GVLWAHK	538.611	DMSTSHS	703.059
GQTSVHT	864.327	LILDPLE	679.172	AHPIRTK	962.517	ANARYKS	512.821	LMPVTPK	550.371	TEQAMQL	817.305	GVLWVHQ	538.611	FQLPNPE	703.059
GLLQNPL	864.327	FWMPTPA	679.172	ALNLNNH	962.517	TSLYATS	512.821	QAWPVGR	550.371	VQWQVPL	817.305	NTLRTWY	538.611	GSTWHGG	699.727
RLNMENP	864.327	SELVMTR	679.172	YSDVRSS	962.517	QIALSTV	512.821	LLRPTSP	550.371	MPRLPPS	817.305	EPVTNRN	538.611	NNTVLSH	699.727
STLPRTG	864.327	ALMRLTA	679.172	NMALLMS	958.277	RILPVTR	510.794	SLAVNRP	547.577	SLGSSRT	817.305	GVRLLPT	538.611	ADARYKT	699.727
DALRSRM	864.327	SPAAKML	679.172	SLPTTLP	958.277	QITHFMF	510.794	MLFPITN	544.784	SLYHTSG	814.562	SVLVLES	538.611	QEGPTRR	699.727
TPRIVVA	860.827	TDWPLKP	676.4	TTMMEYV	958.277	GTFHNRP	510.794	MFSPTSR	544.784	NWAMAIM	814.562	NLHWLHA	538.611	YVYGPYS	696.395
GPHAAAG	860.827	TMNLYRQ	673.628	LVDARYR	954.037	GPNRTHI	510.794	RPMLPSM	544.784	IPFELHH	809.077	ETLNRHN	535.684	TSPRNHT	696.395
SSVHANH	860.827	GFVYPQA	673.628	MEQPWEQ	954.037	DQFTLYM	508.767	ADHKIMS	544.784	SPSFMTS	809.077	WSGSSTS	535.684	KEDLRDY	696.395
TTNPRNY	860.827	NMNHLVR	673.628	DSDPLHL	949.797	AGGTSWR	508.767	CSLGYTG	544.784	GFLGPVI	806.334	LNHRMML	535.684	FQLSNSE	696.395
DLFKPAG	857.328	EPSTATR	668.084	NRMDLHN	949.797	TFKYAVI	506.74	SQENHAV	544.784	TTHPRWG	806.334	GLLQKAL	535.684	ADAGYKS	693.063
LTNPWES	857.328	NHLMHMN	668.084	SLPISLR	949.797	GLDDPYR	506.74	ADARYES	544.784	LMPGYQL	806.334	SSGLKPF	532.756	NTAAWSN	693.063
MVQTSIA	857.328	VWPVTRI	668.084	YRPYGSF	945.557	YMHRHND	506.74	GTITFRN	544.784	SFAGKTV	803.592	TPRHTNP	532.756	TVPVPRP	693.063
MPDTREQ	857.328	DPTTTNV	665.312	HWAGGGV	945.557	SGATTHK	504.713	FSQSSWL	541.99	VAVRSNH	800.849	QNSPSWL	532.756	THRLQLE	689.731
WAPMSYI	853.829	LPSRMIT	665.312	TKSVPHG	945.557	MPPTYWG	504.713	RLSWIDW	541.99	YVTSGDS	800.849	HLKLGDS	532.756	ITPSQTN	689.731
SELVMTR	853.829	VVTQFAD	665.312	HISPHHQ	945.557	TVLSSTH	502.686	ADALYKS	539.196	YSSLGNS	800.849	GWLEASY	529.829	ADARYES	689.731
KLQMTNT	853.829	NHAATMA	665.312	YPQRTHM	945.557	ADACYKS	500.659	EGAPLSR	539.196	NPEQSYG	798.106	DQHLTPF	529.829	SAFTTRS	689.731
GTYPKGT	850.329	FPVTGMT	665.312	VAPVDLL	945.557	DIKWADP	500.659	STLSKTQ	539.196	VASTHVT	798.106	SLIMLQH	529.829	SLTPTPA	689.731
EFYGLRI	850.329	NNVSVAH	665.312	SGYGAPP	945.557	GANQHDL	498.633	DDLVYTM	539.196	SAGMDLR	798.106	AGTHHRN	529.829	SAISRLM	689.731
QSVPRFH	850.329	YRTIAQP	662.54	WSGTYAR	945.557	IQEMRQM	498.633	GISMSAF	539.196	EVATDWR	795.364	NPALQAR	529.829	IQEMRQM	686.399
HEMTLDA	850.329	QHFVGHT	659.767	SLSGFER	941.317	MPVNRTY	498.633	ADSRYKS	536.402	NGIDFPW	795.364	GSLGYTG	526.902	VPHLSQL	686.399
HGFNLKR	846.83	VMAPVAS	659.767	TFHYSPA	941.317	VMTASAL	498.633	IMSRGWP	536.402	SSTSLLY	795.364	RSLPTIP	523.975	SLRPGDP	686.399
GLIRVPT	846.83	VTKGTIL	659.767	SMLHFRA	941.317	ISGQYVP	498.633	TPLSPRM	536.402	LTVKHTH	792.621	DAKYWSP	523.975	VLPLHEL	686.399
TIQAHHS	846.83	IPQKWPT	656.995	SMKPGDW	941.317	WVHDIDG	498.633	LLLGNNH	536.402	VTKHGPQ	789.878	DYRPKLL	521.047	FQLPYSE	686.399
SATLFWA	843.331	NNHIERP	656.995	SVMKLDI	941.317	NNHSLAL	496.606	TIPTPDM	536.402	TMYRSAN	789.878	VSRESSY	521.047	MTQRALM	683.067
APPVSRA	843.331	APTQTLD	656.995	YYPVLTY	937.076	SASAQRL	494.579	YTLSTHK	533.609	GWLTEHA	787.136	SPGLHPG	521.047	ADACYKS	683.067
DAGNPNA	843.331	NGIQANP	656.995	ADARYTS	932.836	FTLPNMF	494.579	WRGPGLP	533.609	QMTTHVM	787.136	MPTRVAP	521.047	IHRTGPG	683.067
LRPNPPA	843.331	WTFAERT	654.223	TEQAMQL	928.596	ELAGTTW	494.579	NLLHGKP	533.609	VTPETLH	787.136	ADARYNS	521.047	TEQAMQL	679.735
ASLMLVT	839.832	DVMWRPH	654.223	LPQHLTD	928.596	GATNYPD	492.552	ANARYKS	533.609	AAISPSH	787.136	YGVKSHS	521.047	LTLGGAR	679.735
FSTKLAT	839.832	DESSQIT	654.223	IPYMMTR	928.596	GQTSVHT	492.552	SYSLYNI	530.815	SPGSVSV	784.393	GIVAESK	521.047	LTNDAPV	679.735
TISSSWD	839.832	FGSQYTR	654.223	DVSPRAI	928.596	TTSSHKH	490.525	QPGETDL	530.815	DSIRFRV	781.65	NTKLYLP	518.12	MGWAEHA	679.735
KVTPTRH	839.832	ADARYMS	651.451	LTPPGRM	928.596	KAIHPMR	490.525	VASRINY	530.815	QPGLGPI	781.65	TNIGHAM	518.12	HYYSSQV	679.735
WGGISLS	839.832	GPHAAAG	651.451	APKPGDW	928.596	YKSVNMT	490.525	DTIAFRN	530.815	IPLLPPS	781.65	AMWKTYT	515.193	FQLLNSE	676.403
NSSAFIH	839.832	GPVTDGH	651.451	SRPVHYT	928.596	NLLEPTG	490.525	IGPLNLS	530.815	DLLQKPL	778.908	YPLVGHF	515.193	FHISTWP	676.403
LVPTLHQ	839.832	YHWGKPS	651.451	FGASLTV	924.356	SAYKMMA	488.498	SGLHYAL	530.815	TPPSLAV	778.908	TDARYKS	515.193	HLIRHNA	676.403
GVEMSRG	836.332	PHFVGHN	651.451	QTVNLSP	924.356	ESDFPVM	488.498	EGWIQTF	530.815	MAYHLHA	778.908	GTNISGE	515.193	FPTQMQF	676.403
AMKHRTE	836.332	VVSRSYT	651.451	SNPVKSF	924.356	TFKNTVI	488.498	EQLSVGT	528.021	GLKPQVR	776.165	THRVHAQ	515.193	NARPPTS	676.403
QQLSLTP	832.833	GFMDPDS	648.679	STLWTVP	924.356	SPWYKSS	488.498	YMNGHND	528.021	QSGTYVP	776.165	LPADPIY	512.266	GSRATDS	676.403
TPSTQVY	832.833	NLGVYHA	648.679	VTKFDPL	924.356	TFKNSFI	488.498	GTIAVRN	528.021	TGLPVNA	776.165	VKSMWTP	512.266	GHHLVSA	673.071
LDVISLT	829.334	AWVGRTT	648.679	APTQTLD	924.356	HYGMSAL	486.471	YEPNLYM	528.021	IPMPAQK	773.423	RPLLTDT	512.266	TPRSSHP	673.071
TISPGAS	829.334	YDRRPNL	648.679	SLAARFL	924.356	YMNRHKD	486.471	SLTRPLS	528.021	LTLGSRY	773.423	DTGMTAS	512.266	GTSVEHT	673.071
DSPLRSG	829.334	YGYETYT	648.679	NTPRQTM	924.356	VMKSAII	486.471	SDWLKGL	528.021	MLDHTDP	773.423	GASNIWN	509.338	ASWAPMP	673.071
ASVTGHP	829.334	LDAMPQS	648.679	TLWVQGI	920.116	DRPTHWT	486.471	YMNRHNN	525.227	FDRAMNS	773.423	ADARYQS	506.411	LTQVQGS	673.071
LTLGTNV	825.834	WQMDRVS	648.679	GPIATNT	920.116	YLNFMMS	484.444	NNALKAH	525.227	HESKTNF	773.423	NMNRVDY	503.484	AIGSRAA	673.071
TFQLPVV	825.834	NSAATMA	648.679	WVPQRHQ	915.876	LGNSMAL	482.417	NENPPGR	525.227	APIQRPE	773.423	NATWPVM	503.484	SLTRPLS	673.071
HYFHPRG	822.335	LDNRSGW	645.907	SGGAQEA	915.876	ARLTTPT	482.417	YSKALRA	522.433	FLNMSTP	770.68	GLSTFSI	503.484	SLSYNRH	669.739
MSQRWVG	822.335	LSRHLTP	645.907	VPLPSYF	911.635	VLMTGRL	482.417	DLLQKPL	522.433	LPALWSS	770.68	ASGEMPG	503.484	WILGYTG	669.739
MTKHKPY	822.335	VPQEWAA	645.907	GPQLHGW	911.635	HLRESPH	480.39	SLLTHNM	522.433	AAITLMT	770.68	AIMHHDG	503.484	SLPLKMP	666.407
QGTDWTM	822.335	NPAATIS	645.907	SVLNPQP	911.635	GPKMLYM	480.39	SEPVRGN	522.433	SHETLPR	770.68	ELNRVTF	500.557	LAGAVPI	663.075
VMPRQKD	818.836	GMRFNDS	643.135	LTKSLNH	911.635	WSVGSPI	478.363	TLAQYLS	519.64	HSSVQGP	770.68	MNMAKPT	500.557	SLGADTR	663.075
VQMARSP	818.836	GLIGGRM	643.135	YLGTGTA	907.395	SGLLPFP	478.363	LPMRQWT	519.64	EPAEKGI	770.68	AIMPHNG	500.557	GYLGQSV	659.742
SWQDNQT	815.336	TSSLIDG	643.135	EHQTLDE	907.395	VLNRFNR	476.336	SILAGLP	516.846	LPPYELH	767.937	VETLYKH	500.557	NNPSYPP	659.742
ADARDKS	815.336	EVKTGGS	637.59	HTLTHAP	907.395	IETGPRT	476.336	SNLYRYP	516.846	AYARYKS	767.937	GFPMWAH	500.557	LPHQPYE	659.742
NQPITYP	811.837	ADARYKC	637.59	LTNDAPV	907.395	GLLHKPL	476.336	GTIAFQN	516.846	GAQREPQ	767.937	LTTTALF	500.557	YRPNLLL	656.41
IPQKWPT	811.837	ITGRTTT	637.59	GSVFSIS	907.395	TGTNAWV	476.336	SLLTPVP	514.052	FDVLAPL	765.195	HTGHYRQ	500.557	GLHNQNL	656.41
P14		Y14		Z14		P28a		P28b		Y28		Z28		PI
